# Supplementary material for: Adapting SureSelect enrichment protocol to the Ion Torrent S5 platform in molecular diagnostics of craniosynostosis
Source: Sci Rep. 2020 Mar 5;10:4159. doi: 10.1038/s41598-020-61048-5 (PMC7058001; doi:10.1038/s41598-020-61048-5)
Supplement: Supplementary file 3 — Supplementary 1. [file 41598_2020_61048_MOESM3_ESM.xls]

## Sheet: gene_summary
Adapting SureSelect enrichment protocol on the Ion Torrent S5 platform in molecular diagnostics of craniosynostosis
Ewelina Bukowska-Olech, Delfina Popiel, Grzegorz Koczyk, Anna Sowińska-Seidler, Magdalena Socha, Bartosz Wojciechowicz, Adam Dawidziuk, Dawid Larysz, Aleksander Jamsheer
gene	S1_mean	S1_sd	S2_mean	S2_sd	S3_mean	S3_sd	S4_mean	S4_sd	S5_mean	S5_sd	S6_mean	S6_sd	S7_mean	S7_sd	S8_mean	S8_sd	S9_mean	S9_sd	S10_mean	S10_sd	S11_mean	S11_sd	S12_mean	S12_sd	S13_mean	S13_sd	S14_mean	S14_sd	S15_mean	S15_sd	S16_mean	S16_sd
ALPL	264.944	74.3321	163.496	39.9031	127.817	37.5269	121.475	31.395	181.179	47.2839	164.186	42.4132	307.941	79.2056	284.893	71.3744	251.998	70.6932	290.891	75.4138	343.431	90.2697	294.538	78.6652	251.224	67.6149	284.364	69.6057	206.199	50.0509	222.035	52.2951
ALX1	393.434	88.4216	196.803	50.3854	159.943	41.9155	149.523	36.0766	225.186	55.1674	177.622	43.3637	369.301	74.2241	377.511	101.466	333.659	78.8075	400.892	88.822	397.746	70.8196	348.596	75.2909	292.742	65.9298	338.436	68.0763	238.844	49.7119	267.435	61.0753
ALX3	192.624	117.627	123.256	74.1597	88.8975	50.2052	92.6207	51.4677	136.666	76.055	118.103	62.7196	221.681	129.474	195.418	115.269	176.882	103.316	215.531	128.377	240.329	132.037	214.164	117.685	184.615	97.1973	200.843	114.497	158.502	84.159	168.585	102.523
ALX4	210.313	74.6326	129.356	47.3634	97.1034	39.2179	95.491	34.0767	139.125	51.155	118.439	44.0863	234.68	82.3186	211.47	78.4191	186.341	65.9066	230.543	86.9701	266.771	94.6783	215.752	77.5501	207.498	73.8155	208.472	72.6241	161.085	60.1126	169.281	70.5838
BMP4	314.763	96.4572	192.764	57.8263	141.506	50.1244	138.039	53.1368	191.503	58.149	171.027	50.5305	338.711	86.7597	323.571	108.658	291.687	83.7723	328.568	96.9947	373.09	101.944	322.25	75.782	299.192	75.2075	290.498	85.8495	223.235	58.5649	236.874	64.8137
CYP26B1	269.743	68.7907	160.52	53.0559	123.999	40.0517	119.215	32.5143	172.917	51.8546	152.31	46.3306	297.53	82.2417	264.825	72.4823	236.479	59.9851	276.154	73.2345	320.126	87.1224	285.996	68.4371	259.779	82.3615	270.73	68.0629	187.081	54.3176	210.167	66.3887
DHODH	290.807	104.462	159.145	57.7826	136.485	46.6485	129.889	48.8761	190.268	65.7529	162.924	48.3669	317.684	99.6108	294.303	101.346	259.109	88.1214	307.447	95.3729	347.722	109.605	300.945	95.299	262.047	82.6481	276.298	88.0049	207.511	69.1272	227.342	79.4358
DPH1	267.678	84.4563	134.22	50.2151	133.409	48.7567	118.102	38.5918	178.231	57.9165	162.116	53.3246	296.794	89.6616	274.561	93.2118	247.539	84.2584	281.385	93.6664	315.85	92.8021	292.01	99.5755	234.036	70.6853	275.549	90.0253	203.887	64.0702	214.642	60.7072
EDN3	243.978	60.9908	163.112	44.9757	114.53	34.0305	128.079	34.2773	173.783	54.7798	146.086	42.2436	276.078	52.9831	271.286	70.1002	235.021	62.0105	281.551	63.7459	295.52	72.4075	270.887	69.7582	243.6	50.165	261.393	51.0163	187.922	51.2304	213.033	49.2308
EDNRB	342.486	104.765	184.374	49.0383	134.466	44.9008	130.509	39.8564	198.037	64.6128	160.266	48.9164	306.759	100.717	328.416	110.515	276.415	77.8274	322.385	94.1102	338.861	103.269	305.632	89.6807	256.278	82.7462	280.469	91.432	207.123	65.7615	223.428	69.8691
EFNA4	275.572	58.4238	152.968	29.9469	128.142	31.7794	128.507	31.3213	189.167	41.7342	154.896	28.9168	304.471	52.179	263.258	61.6618	252.669	46.5203	282.396	53.7678	334.91	58.4389	294.275	52.9625	251.553	49.283	270.352	41.9361	209.366	34.5793	218.459	38.0201
EFNB1	152.397	47.8636	80.9954	24.4871	68.8178	23.7217	62.6163	21.9463	178.838	58.834	82.9771	30.7757	313.769	97.9389	145.097	48.5236	268.361	77.4241	148.627	48.6582	168.357	49.1127	153.107	59.3116	130.976	47.2254	283.519	93.0077	101.053	39.4362	213.11	63.8878
EFTUD2	332.862	92.522	172.725	46.1357	144.322	44.8765	134.897	40.414	203.562	54.9694	174.718	44.4543	346.136	87.2864	344.656	97.9121	292.919	78.4066	347.075	98.0342	383.726	94.6413	330.466	84.127	269.496	78.1247	308.45	78.8151	227.522	58.9442	234.562	61.9642
ERF	176.111	103.408	88.862	51.3325	86.5124	44.6617	91.8359	50.2374	125.046	62.4756	111.005	60.6796	205.722	108.611	188.329	102.618	170.198	94.3055	202.986	109.269	225.453	113.03	194.715	106.016	173.912	82.4435	194.477	91.2395	146.041	79.474	161.847	79.3275
ESCO2	345.029	72.8997	169.133	49.0994	132.903	36.6713	135.106	32.8943	205.247	56.1438	169.248	49.6747	315.936	83.989	342.065	70.8898	272.933	65.0838	359.629	79.2675	325.987	73.343	296.651	67.5594	239.308	66.886	281.021	65.5712	224.685	58.7221	237.668	65.7845
FGFR1	322.914	123.669	175.781	62.2182	138.571	48.5393	140.603	44.0844	200.371	69.4067	174.825	56.5678	340.1	116.063	325.53	112.343	286.088	97.6006	335.263	121.455	366.756	113.761	333.279	108.951	272.48	86.4765	306.956	107.296	221.649	78.5315	231.962	77.2608
FGFR2	381.738	91.8197	213.421	58.4128	154.827	40.2853	149.486	36.9049	229.591	55.0206	189.878	47.8953	358.229	78.8263	368.371	88.4317	317.69	76.2674	372.094	82.058	395.108	87.7414	349.697	81.8466	285.219	62.3425	328.672	78.5983	254.78	64.6347	254.127	60.2938
FGFR3	192.619	53.6677	97.3974	32.3378	88.963	29.6129	89.0579	31.9815	133.985	41.7775	114.049	36.7645	212.875	55.3429	187.449	56.7792	170.203	50.2479	206.709	55.352	234.786	69.5791	207.588	55.4959	189.971	58.6385	196.023	56.8128	154.411	47.7897	166.834	55.7141
FIG4	362.183	101.661	178.25	52.0278	144.102	43.432	143.489	44.3135	213.565	58.1235	172.762	47.4974	321.518	95.0542	369.216	100.834	301.872	83.7759	357.948	97.4398	354.413	96.4687	310.057	88.0931	258.556	75.3609	298.42	81.5828	224.758	61.2092	240.499	70.8391
FLNB	346.49	110.261	188.621	55.3727	152.878	52.0357	149.398	48.7342	219.774	69.2399	185.578	56.8353	365.316	102.979	354.161	105.879	307.238	90.7016	365.18	106.805	398.905	118.477	349.409	99.3308	298.15	83.8971	329.517	97.1435	243.849	75.1079	257.796	78.6012
FREM1	426.641	106.154	236.246	64.5738	172.679	47.5911	164.986	44.7257	249.28	63.6172	203.861	53.1601	398.302	96.3244	426.378	105.641	350.379	87.243	419.819	96.9065	432.567	107.38	391.426	100.143	314.413	87.6937	367.401	96.5022	270.13	71.7125	284.618	77.6741
GDF5	232.834	56.2055	138.308	32.8466	107.049	30.1106	112.613	27.9176	162.87	45.973	142.986	38.5698	270.675	60.1223	241.804	60.761	212.103	57.4143	262.01	63.528	292.593	69.0773	252.172	67.7681	220.997	49.8492	242.775	65.5368	180.946	46.0787	196.771	46.9841
GLI3	357.958	113.896	214.319	69.1931	150.976	51.1378	146.848	49.3562	209.681	67.6504	181.497	58.0331	362.344	109.325	350.714	119.467	302.953	98.9871	355.827	113.464	398.341	120.996	351.235	110.684	302.378	81.5334	326.988	101.392	236.254	74.5083	253.909	77.4212
IFT122	372.855	109.551	185.251	56.571	156.356	47.722	147.923	43.1065	222.51	69.9415	184.47	53.6668	370.753	100.852	365.317	106.722	311.396	89.0474	374.39	111.506	404.414	103.869	360.125	97.2514	280.967	74.6894	330.07	87.2966	243.346	73.4963	257.244	76.1578
IFT140	293.658	88.2174	135.24	44.0823	130.145	43.1336	128.109	39.7449	185.806	57.3942	162.131	47.203	323.103	83.5142	296.407	92.4267	259.397	71.3389	309.207	86.893	353.594	91.3805	316.279	83.1104	253.775	74.3062	291.281	76.6133	208.248	61.5516	224.092	61.7749
IFT43	333.999	99.8393	205.614	68.429	155.674	43.4267	148.205	45.4511	224.131	71.8923	185.326	53.6613	355.806	100.194	346.021	108.656	309.96	92.0478	362.683	109.885	391.941	106.677	340.349	100.773	276.566	71.9387	319.855	93.884	231.911	65.8896	257.03	76.2514
IFT52	354.414	81.1744	177.208	44.494	146.208	34.9718	142.628	37.006	222.531	54.1168	176.135	42.9004	318.715	99.8195	354.312	82.2475	292.709	71.499	366.363	86.753	355.745	99.4287	330.351	85.6004	248.756	73.5602	299.039	78.0859	227.147	54.5889	248.513	60.9766
IHH	221.413	54.2662	132.694	34.5579	104.847	31.297	96.0955	24.151	142.148	32.4105	124.942	36.0329	278.503	60.9664	236.351	56.9494	208.238	48.7796	241.289	59.7245	289.234	69.1878	229.865	54.8074	237.185	51.9012	233.728	52.8032	173.671	37.9148	185.163	47.9017
IL11RA	273.366	68.1165	151.447	43.2982	124.13	33.412	126.543	33.9951	184.813	46.5576	150.95	35.7704	295.464	67.9315	278.877	68.7693	244.698	53.9583	301.976	70.9893	326.747	77.0559	283.436	63.2869	237.035	60.7338	271.83	66.0771	196.608	42.6408	212.078	52.4517
MASP1	375.456	79.9138	215.1	49.5544	149.898	36.7621	152.813	37.2799	220.63	48.1895	184.41	43.6448	390.856	80.7237	353.86	86.2792	326.881	65.7917	362.652	75.5761	419.729	103.309	363.532	81.2567	291.565	63.542	330.615	68.3789	246.861	53.9699	247.253	52.9964
MEGF8	226.084	76.9145	123.255	43.5013	111.969	43.4881	108.935	40.6671	154.98	54.0146	133.482	48.1945	263.227	91.8289	231.408	81.6195	208.925	73.945	246.66	82.9704	289.473	96.1421	243.011	84.7921	221.011	74.3386	235.401	78.9579	176.52	63.6465	191.471	68.5501
MITF	432.048	68.6765	244.993	47.2365	167.432	30.6623	162.717	25.4907	237.221	40.5235	209.106	36.3521	395.862	56.175	423.788	62.9012	352.287	59.6843	430.952	70.0619	439.058	76.2187	379.295	57.7597	315.409	54.4398	361.813	58.0325	264.031	42.4923	287.15	40.6019
MSX2	245.139	108.934	141.252	62.3751	114.628	48.3455	105.058	46.8208	158.215	71.2139	129.785	44.9247	276.115	123.776	251.662	120.349	209.836	102.752	265.948	127.823	296.452	137.973	251.044	105.859	235.496	75.8372	248.918	107.163	190.787	80.8293	200.835	80.5463
NOG	198.075	72.2156	119.214	48.2487	101.352	34.7044	94.8535	33.4574	127.837	41.9398	108.697	43.61	240.561	83.3872	198.676	72.7731	188.886	74.0312	213.376	71.0535	244.707	90.2121	212.78	70.8941	222.065	70.7923	207.292	66.4604	146.741	47.629	159.861	53.9006
P4HB	304.582	90.9944	128.073	38.0343	137.254	42.4591	130.414	37.5234	191.501	54.6577	159.734	49.6827	331.196	87.6026	317.073	91.1454	272.799	79.4711	308.8	89.6703	365.021	106.522	323.124	91.1934	273.069	68.0268	297.095	76.7025	215.802	64.5253	227.827	60.9375
PAX3	314.652	104.156	172.709	57.1219	134.559	46.9884	124.801	40.9933	190.475	62.3832	162.623	53.9632	309.966	90.0989	304.897	98.4728	263.421	92.2783	309.978	106.726	346.633	108.463	313.108	88.9987	261.933	68.7769	287.839	84.7386	200.362	61.504	219.546	65.6405
POLR1C	384.33	85.6429	198.654	50.8095	168.875	39.0483	160.718	42.849	250.27	66.7373	202.64	56.4281	404.242	97.4124	403.587	96.2506	344.662	76.5822	399.069	87.6021	447.39	111.105	393.81	97.9365	318.407	73.0842	355.807	81.4068	270.613	61.8158	279.106	63.0817
POLR1D	423.941	121.855	209.175	65.1323	169.889	41.5448	154.128	30.0945	230.811	67.0261	195.702	57.3892	395.863	113.357	454.024	124.244	353.816	84.1894	464.556	134.962	461.962	123.275	391.801	97.0472	332.383	94.9395	353.783	107.064	260.47	74.0513	284.57	104.36
POR	270.353	65.8901	134.121	39.3056	127.35	36.1577	127.261	36.6523	181.425	46.2896	160.124	39.8672	314.28	69.4658	280.055	72.1832	248.735	62.6174	286.977	66.2826	340.306	83.52	282.576	65.24	258.43	60.1638	274.423	64.9808	210.824	53.1235	219.445	54.2151
RAB23	462.397	75.4804	220.828	53.7554	166.748	38.6391	177.043	36.1098	262.266	39.204	207.79	44.306	372.168	80.3503	456.577	63.9309	351.707	64.0525	442.392	51.1655	409.659	77.7425	366.511	64.3019	281.803	63.1184	341.622	61.2315	281.69	50.691	301.419	59.3461
RECQL4	244.356	79.6411	107.911	36.8383	114.881	39.1101	109.196	38.2081	161.746	56.7204	139.472	48.0598	268.644	83.7935	239.542	73.3275	216.271	69.2129	255.237	82.9459	303.03	98.0216	262.768	83.9322	222.057	68.4306	245.08	73.8778	183.31	60.1051	194.738	65.4189
RSPRY1	391.728	93.1102	185.919	49.3144	167.447	45.7102	155.991	36.2607	241.712	56.2426	197.213	43.6187	384.305	104.404	420.556	90.491	339.737	82.8702	416.083	86.2475	421.191	106.088	371.044	87.5164	292.769	72.9234	347.754	82.2858	263.919	57.1466	262.412	58.7331
RUNX2	306.665	123.767	167.311	65.3639	138.154	52.6236	132.861	51.059	193.402	73.9292	160.546	61.1762	305.032	117.879	312.479	118.545	262.331	102.332	296.242	107.51	328.09	119.312	287.648	111.203	264.956	94.8293	281.593	109.922	206.553	74.909	217.041	79.9334
SF3B4	243.242	126.107	137.676	72.3598	116.325	62.5135	115.234	62.134	166.813	84.0525	143.929	74.6071	271.192	143.51	267.578	140.506	225.048	110.426	257.508	130.237	303.052	155.143	254.207	127.577	211.805	110.33	241.294	126.472	184.978	92.7181	188.135	96.6961
SIX2	221.342	68.0164	136.34	51.9503	99.5496	41.3939	96.8506	36.4671	135.273	53.5927	119.478	41.425	260.849	80.2022	222.721	71.6368	196.293	53.1946	238.693	82.9667	269.672	84.0041	244.629	84.1802	220.967	79.2337	235.589	68.3954	165.193	58.3765	186.025	66.0404
SKI	198.736	83.1673	84.55	35.5973	96.2112	40.2984	95.8844	42.867	131.699	57.7663	113.836	47.7899	233.8	89.164	203.395	84.0071	176.266	76.6519	216.445	81.5085	254.624	104.016	217.053	85.8171	201.143	74.0149	215.556	89.5848	145.824	64.8566	164.933	68.4521
SMAD6	151.717	122.38	92.7082	77.9785	69.1031	55.2637	70.3342	56.1701	101.727	81.6993	86.0307	66.9753	186.9	141.366	151.463	123.475	139.068	107.907	166.998	129.8	191.543	145.077	159.39	115.752	160.764	119.822	167.467	132.375	111.559	85.7625	125.646	92.6962
SMURF1	336.788	106.222	171.269	53.2828	144.833	48.8813	138.833	45.8151	215.472	59.3748	177.063	52.2739	349.609	105.298	339.185	110.81	285.997	89.2954	350.194	104.823	381.793	115.972	342.407	106.672	277.793	81.5332	326.313	97.9587	240.805	71.8077	245.93	73.0287
SOX10	149.696	65.9575	88.9735	38.1833	69.9825	30.2613	74.3848	28.4128	106.527	45.5697	98.6655	41.6316	177.583	76.282	157.55	68.0876	144.333	59.4071	175.428	74.5531	199.128	87.2548	180.614	75.7958	164.094	72.437	162.091	65.9764	122.51	57.9628	131.816	61.7345
SPRY1	380.065	88.4884	194.376	50.045	162.31	45.5302	148.139	38.9936	224.958	56.7593	179.912	39.8348	361.611	83.0004	376.413	94.4695	358.691	83.6036	393.061	80.8777	419.333	99.0582	385.197	86.2178	297.283	81.1573	346.606	73.6843	245.222	62.4101	253.104	60.7607
SPRY4	224.974	77.6096	128.016	42.8599	98.1394	33.7667	95.6414	31.4044	137.473	46.0352	122.425	36.6328	256.947	80.0829	220.177	66.1436	207.089	57.8974	240.457	67.1885	263.892	91.5402	230.312	72.408	202.508	58.0846	218.49	75.008	154.596	43.883	162.663	55.977
TCF12	376.539	73.1065	188.481	44.2063	149.832	36.2113	153.689	35.9935	224.888	46.627	185.373	45.0813	350.673	96.8202	384.982	77.2379	310.961	67.7726	393.959	72.9378	382.466	87.0709	341.775	67.1423	253.998	68.7697	312.261	72.3349	243.435	50.0254	258.917	55.2697
TCOF1	247.636	84.7127	132.377	48.7656	113.299	41.6817	114.329	40.652	166.281	58.1949	142.915	48.2575	283.026	93.365	257.073	89.269	229.494	75.8944	269.029	87.6465	301.32	99.0182	259.705	81.0856	221.718	74.4896	243.451	84.4739	186.243	61.5083	199.751	69.7432
TGFBR1	352.363	130.629	165.719	64.8969	143.001	57.1731	134.223	50.7544	205.702	75.8202	175.658	71.9163	330.764	125.681	370.246	132.899	301.25	112.67	359.246	130.86	368.515	138.505	336.046	122.513	253.813	97.4456	299.372	109.983	228.402	91.9695	241.765	93.9027
TGFBR2	352.839	91.8948	166.556	45.1637	144.811	42.9298	133.985	34.5083	208.659	57.6572	178.685	43.5006	364.172	95.2011	345.941	88.1828	301.973	73.6024	368.109	99.1194	402.348	96.2618	364.025	92.6199	280.357	68.7114	325.295	78.1916	232.42	57.3531	241.208	64.5726
TTR	422.309	65.0974	235.404	46.3139	159.489	27.6245	168.318	39.7754	233.386	35.489	202.425	35.2155	410.163	56.675	415.435	62.9565	363.474	62.6711	408.561	67.7705	447.713	87.927	411.821	59.2105	326.6	49.639	354.124	50.8005	273.206	38.6367	292.144	48.1566
TWIST1	172.39	119.408	97.629	69.6676	84.2048	58.0094	75.8823	51.3369	103.916	73.355	103.237	70.1743	219.869	154.784	178.947	127.978	166.29	110.688	185.092	136.085	221.502	142.895	176.802	114.663	199.115	139.998	180.466	119.274	123.253	89.5873	142.348	97.6286
WDR19	380.241	90.5733	187.314	49.1634	149.128	41.4414	147.287	39.6343	231.172	55.5016	183.369	47.1489	346.984	94.8835	390.395	97.302	312.808	80.795	373.271	93.9527	378.548	96.481	330.497	86.5297	273.997	73.0723	315.922	80.288	241.67	59.2135	256.446	65.8367
WDR35	380.508	84.9045	183.514	50.0567	148.033	41.9507	148.479	39.3311	226.846	59.7358	176.023	48.3684	339.18	89.261	387.441	97.4419	313.499	77.144	376.743	86.3935	367.932	95.3319	333.179	85.061	272.411	76.1751	308.659	77.7256	235.026	60.69	251.769	69.2834
ZIC1	252.201	55.0201	134.576	37.6446	120.238	35.9794	113.395	28.76	159.491	39.5103	140.873	37.9564	295.41	62.5549	255.721	53.8376	229.863	49.64	271.015	67.7862	309.364	74.7163	278.625	63.281	289.447	74.2194	273.065	65.2244	178.195	49.6995	192.403	51.4618

## Sheet: exon_summary
Adapting SureSelect enrichment protocol on the Ion Torrent S5 platform in molecular diagnostics of craniosynostosis
Ewelina Bukowska-Olech, Delfina Popiel, Grzegorz Koczyk, Anna Sowińska-Seidler, Magdalena Socha, Bartosz Wojciechowicz, Adam Dawidziuk, Dawid Larysz, Aleksander Jamsheer
gene	S1_mean	S1_sd	S2_mean	S2_sd	S3_mean	S3_sd	S4_mean	S4_sd	S5_mean	S5_sd	S6_mean	S6_sd	S7_mean	S7_sd	S8_mean	S8_sd	S9_mean	S9_sd	S10_mean	S10_sd	S11_mean	S11_sd	S12_mean	S12_sd	S13_mean	S13_sd	S14_mean	S14_sd	S15_mean	S15_sd	S16_mean	S16_sd
ALPL:exon10	365.322	52.601	211.114	22.3407	163.49	25.2447	160.851	33.652	220.936	29.3012	215.045	38.1597	423.525	57.7047	375.579	42.0742	326.149	48.8653	374.243	51.7542	442.347	77.6345	395.02	71.8548	300.886	36.3381	370.876	52.5383	268.233	39.3971	280.614	54.5905
ALPL:exon11	253.262	60.9506	144.631	40.8389	128.638	47.5414	122	29.6347	166.346	60.1888	153.208	51.3463	276.154	76.5599	280.038	63.3647	215.846	54.2901	255.038	65.2053	301.731	72.7474	255.554	55.798	221.077	61.4476	255.846	63.2993	194	53.3578	215.685	56.9695
ALPL:exon12	253.134	31.176	160.949	31.8848	127.178	18.9564	130.286	12.2374	183.308	25.6704	167.707	10.9712	329.714	38.1144	278.033	32.1833	254.138	26.7151	307.993	44.1088	362.192	61.5249	311.935	39.3376	297.569	45.9195	324.663	50.5213	206.25	18.1515	223.246	23.5222
ALPL:exon2	232.958	32.9107	182.361	25.7689	127.639	15.0551	103.639	25.4189	221.403	30.5124	191.889	28.4613	264.972	33.7255	260.208	36.502	225.917	30.6428	278.222	39.6894	289.625	35.9908	229.028	37.9418	168.236	28.5235	228.986	25.6633	206.444	28.8849	208.417	29.3112
ALPL:exon3	383	78.8724	182.154	38.0843	137.531	39.1766	133.585	40.9539	216.746	67.8945	199.846	47.7817	391.915	78.8893	378.977	71.2593	366.538	77.0064	386.915	75.3292	451.085	96.8462	393.138	82.6033	297.254	67.2562	328.292	63.8531	250.192	62.7168	252.408	46.8409
ALPL:exon4	240.429	19.8137	156.802	37.0483	145.587	28.8694	121.683	21.0932	201.23	25.6534	162.857	15.7107	286.317	34.8716	266.008	27.768	266.444	19.3554	284.46	30.7895	328.016	49.8168	256.413	22.8366	236.651	48.7935	244.04	35.5076	208.024	30.8629	203.222	15.3236
ALPL:exon5	243.876	21.3045	173.589	22.889	140.065	17.3348	122.632	10.3701	161.346	13.5822	144.168	18.8443	279.378	20.2567	260.519	19.5504	222.292	16.4099	272.416	15.9781	342.968	32.5967	292.681	25.9871	291.622	25.4351	256.065	34.1026	191.205	30.5769	229.07	30.3698
ALPL:exon6	232.113	43.3474	148.914	25.3994	114.129	29.2039	107.21	17.4939	144.715	30.1827	138.285	23.5236	299.516	46.3442	240.328	52.7467	218.231	39.0406	236.667	46.7986	316.376	54.58	254.473	48.8415	213.672	38.1096	280.581	51.8964	204.102	40.1982	208.409	36.5588
ALPL:exon7	275.864	70.3714	156.487	48.945	140.558	35.6427	104.636	32.0534	200.429	53.2362	165.779	55.3355	277.117	82.6828	298.857	98.541	266.929	89.9816	313.818	88.1815	342.442	105.227	297.058	89.6695	248.864	75.1092	275.117	77.8	194.831	43.6173	223.013	68.9776
ALPL:exon8	203.225	32.65	138.875	28.8906	79.6625	17.2963	97.6625	14.2979	125.162	25.8381	126.662	21.0623	228.463	27.9012	204.275	36.7055	209.225	28.7613	198.075	33.2896	255.85	33.0673	217.912	29.2441	159.575	27.6551	222.887	29.0682	151.825	25.4314	155.625	37.1989
ALPL:exon9	180.855	29.1293	125.503	29.7571	69.5103	14.3687	95.0414	27.1357	148.297	18.3758	129.676	21.0943	222.655	36.3428	238.193	31.1549	163.697	26.4891	220.138	45.387	235.566	34.8038	227.014	31.5762	183.152	37.7119	220.552	32.8756	153.366	37.276	183.8	47.5302
ALX1:exon1	298.241	67.7317	165.608	51.2661	142.008	55.0013	131.873	38.3279	180.895	63.2654	161.873	61.5394	316.827	63.0461	290.511	97.5067	270.038	91.2909	334.418	92.3128	368.73	84.7186	315.194	82.7735	289.143	99.8385	297.228	77.9418	205.148	56.5884	255.692	80.3636
ALX1:exon2	430.216	83.758	217.752	52.9826	157.025	34.5325	150.41	31.4955	237.556	44.7658	190.356	37.0263	385.937	70.7937	414.803	79.263	365.841	77.3953	436.152	72.7654	405.165	63.9647	386.543	58.9806	296.476	49.0396	376.959	53.5017	238.594	41.6716	274.406	59.7483
ALX1:exon3	349.129	55.5793	158.209	28.5831	138.669	21.6177	138.554	32.8718	183.029	33.6715	140.734	23.0307	304.014	44.6382	276.856	67.9142	296.561	47.9932	310.237	50.5104	350.928	61.8759	249.475	44.2379	231.302	36.2007	262.748	47.3336	211.288	36.5149	230.683	47.8783
ALX1:exon4	445.196	40.349	215.411	29.4912	184.495	30.1301	165.924	32.1797	262.831	21.164	192.272	21.4925	418.459	46.257	446.583	36.477	364.166	34.4035	453.003	40.7941	431.121	46.8262	378.024	36.4366	317.565	35.3998	363.066	25.9972	274.782	26.7421	284.644	39.4406
ALX3:exon1	41.7631	31.4427	23.2439	14.2808	25.4774	13.7949	26.5122	15.7868	36.4878	23.696	38.4111	25.326	56.9059	37.1706	39.9756	20.8651	39.9303	25.8778	48.1812	25.3999	64.9338	37.8301	58.8118	29.7903	61.0523	29.0578	53.1812	27.2048	43.1324	24.8136	45.8746	24.5517
ALX3:exon2	293.636	92.5587	174.593	53.8896	122.281	31.2557	120.924	34.3459	193.128	53.2584	165.018	38.8353	295.804	98.5658	272.547	85.4291	260.254	75.9296	313.651	104.927	341.321	98.2134	302.789	81.2491	248.205	75.1352	283.346	96.6741	218.086	50.5356	233.187	91.8303
ALX3:exon3	208.504	40.6244	144.885	31.8142	116.612	28.3284	99.6835	22.9858	152.82	42.9012	127.482	25.1152	256.741	56.104	220.698	47.2178	197.669	40.1619	263.072	62.6805	280.612	57.7819	252.511	48.8407	205.381	36.7657	236.043	54.9669	191.899	45.4176	202.338	61.0308
ALX3:exon4	217.809	66.7803	151.1	47.0203	99.625	41.7496	119.922	41.4933	161.8	46.8587	137.559	49.418	278.491	99.8642	245.034	72.4807	205.484	60.5998	244.706	70.3529	276.938	76.2708	246.275	80.7993	221.434	72.1642	233.681	65.7079	186.581	53.4431	197.966	73.2428
ALX4:exon1	152.015	78.1506	97.9685	55.206	71.2059	44.3853	74.3466	38.2593	110.248	64.233	84.4853	44.9145	187.5	102.024	162.506	95.4159	129.693	65.7755	176.653	100.525	200.714	104.266	155.592	82.0864	175.763	103.291	165.324	88.759	122.307	71.7675	129.662	82.5339
ALX4:exon2	271.885	45.3386	165.748	22.5629	125.738	20.8382	125.383	20.4366	174.296	31.6148	149.056	30.5283	284.115	47.1717	258.315	40.7618	244.324	30.7324	306.981	54.7256	340.43	60.229	276.863	50.568	235.614	32.3836	266.829	37.1484	210.984	31.4449	228.67	53.9765
ALX4:exon3	235.432	58.1335	134.086	32.7161	103.432	35.6261	93.2086	24.3389	152.129	34.2567	137.36	38.5103	237.698	63.0564	218.683	64.4449	217.712	41.7736	225.511	42.2615	303.863	57.0225	225.043	44.4339	190.201	52.5659	211.799	49.4011	155.576	36.0185	166.345	32.534
ALX4:exon4	223.493	17.1902	136.982	23.4622	103.718	17.9644	97.7977	14.2304	141.023	15.2197	129.302	15.267	252.771	37.7602	232.78	34.7191	198.047	21.2988	235.865	33.2337	274.522	43.1883	238.413	28.3817	232.381	23.1379	212.413	25.6238	170.487	18.7451	169.877	21.859
BMP4:exon3	303.737	47.258	184.361	34.5631	144.561	41.8789	133.379	26.258	185.242	44.7605	174.779	38.105	343.529	56.841	331.982	50.4083	290.5	47.0815	341.668	44.0436	387.258	65.092	323.871	46.9876	341.918	52.242	289.258	51.624	211.676	41.6628	259.879	48.8013
BMP4:exon4	319.59	111.036	196.444	65.1365	140.169	53.3019	140.079	61.2043	194.244	62.9508	169.385	55.0349	336.601	96.9505	319.888	125.801	292.206	95.5184	322.833	112.14	366.887	113.881	321.54	85.4003	280.487	76.1038	291.041	97.1311	228.295	63.9543	226.803	68.3186
CYP26B1:exon1	243.019	55.7481	145.822	31.2563	109.692	21.7478	105.196	10.8316	150.762	30.912	144.864	37.4235	277.944	79.2465	252.009	68.7001	219.575	55.9358	240.776	67.3738	267.879	48.3996	261.425	60.4953	273.734	54.8206	262.869	75.6323	145.799	41.2047	173.523	20.6892
CYP26B1:exon2	241.762	84.9546	141.2	63.5623	101.617	50.4699	101.694	42.5143	158.268	73.4013	135.23	45.9932	259.706	116.574	233.732	91.2854	215.4	97.9989	234.621	102.416	275.37	118.694	259.66	99.694	263.57	116.412	231.834	79.717	162.583	64.9304	189.677	79.4997
CYP26B1:exon3	244.304	46.5468	130.678	31.7455	105.28	25.1588	109.888	20.1324	152.462	28.4424	129.895	32.6674	262.797	51.7097	215.395	39.2653	215.056	43.6209	244.157	45.9204	301.902	66.7602	266.056	46.8167	185.255	33.4836	239.608	40.5923	170.185	29.2798	166.402	41.1378
CYP26B1:exon4	314.831	56.0655	151.524	29.1424	148.735	35.3543	130.114	20.6716	185.018	27.7429	160.843	25.7242	298.873	54.5973	277.536	46.7988	261.458	48.1476	279	51.4407	318.795	56.1312	308.054	56.1649	201.337	39.3557	274.994	43.108	185.627	32.6447	238.464	33.9418
CYP26B1:exon5	242.251	26.6583	151.861	41.1292	121.678	24.2079	116.285	30.0551	160.464	33.0082	138.142	39.5704	286.631	32.4046	257.142	33.2943	217.139	24.8844	280.041	33.4875	298.203	39.1084	269.617	28.7712	268.39	59.6138	258.444	39.0935	174.139	30.8904	193.125	36.0466
CYP26B1:exon6	319.733	66.4391	210.688	49.3607	149.379	41.2032	141.097	32.897	211.775	54.618	188.896	48.0158	361.901	74.9235	325.079	67.6919	276.72	37.5424	337.696	56.4761	403.29	70.719	331.342	62.9873	320.666	64.8638	326.77	61.3016	245.208	40.6724	273.297	64.1901
DHODH:exon1	74.75	4.60014	49.625	6.06284	51.5625	4.93138	42.3438	2.47059	62.75	2.82843	60.3125	3.13603	98.2812	2.21773	92.7188	1.50771	73.5	2.90717	124.312	3.42135	110.312	1.85677	109.094	2.38759	90.7812	1.91319	85.7188	1.54991	82.1875	3.57805	88.8125	3.2965
DHODH:exon2	336.422	51.983	187.556	43.7553	133.87	32.2601	134.3	35.9061	214.04	34.918	173.825	23.5225	375.184	73.9645	325.202	68.9585	279.632	55.2319	340.507	54.3068	336.094	55.6828	360.677	71.666	275.354	49.4513	320.332	59.8984	234.78	59.5773	242.865	63.4921
DHODH:exon3	350.257	55.3797	168.871	29.6836	173	25.2088	155.838	36.3808	236.781	42.2661	174.986	33.2689	366.838	66.1581	350.333	56.5252	310.624	51.804	372.119	63.9156	403.552	64.8188	314.129	51.4004	292.924	52.4783	294.662	47.3652	244.548	48.8478	279.557	70.2466
DHODH:exon4	374.892	66.8872	173.71	35.9787	155.118	30.5222	144.108	33.9185	203.935	40.6017	168.559	36.9131	332.172	70.5461	357.731	69.4993	298.527	53.4777	307.495	60.9067	402.581	67.9249	327.86	66.9613	256.473	62.4548	295.473	54.0072	224.473	40.0984	224.71	48.8864
DHODH:exon5	259.586	38.047	149.677	27.2599	134.657	19.2755	130.591	17.8106	195.475	34.9952	167.338	34.8339	306.288	43.2908	285.626	47.3251	258.96	46.168	293.141	36.4313	360.793	40.1899	292.732	58.4011	276.798	49.2675	252.328	37.2854	210.374	27.3802	244.081	28.9569
DHODH:exon6	310.677	59.4885	156.758	36.1884	133.435	30.6844	126.153	40.138	190.871	37.1932	183.831	38.6638	339.097	56.264	301.839	47.3883	290.387	57.8904	341.516	60.3557	384.274	64.7969	335.605	48.9243	300.565	51.1683	324.105	61.9496	225.992	47.5847	242.395	59.416
DHODH:exon7	241.354	95.9229	158.53	62.3673	142.652	58.7223	129.994	58.267	166.61	64.266	162.457	48.3693	308.738	80.4014	265.421	104.286	230.402	82.1271	306.183	101.248	358.896	121.15	300.86	94.8591	269.146	80.3496	280.555	87.3448	193.476	67.5066	231.354	70.8652
DHODH:exon8	159.882	88.4292	91.5647	37.087	77.5	33.6278	74.2118	36.6705	97.7765	41.7732	104.141	42.2372	176.441	76.7527	158.935	69.575	137.453	58.8776	170.471	76.0048	188.635	63.8448	165.759	60.3362	140.406	37.18	156.429	47.8361	106.635	39.9268	108.788	48.1921
DHODH:exon9	452.692	45.5957	275.031	37.9992	192.723	24.6345	204.015	27.1089	286.246	35.6971	230.6	31.6153	434.738	40.1681	454.738	49.4647	388.631	47.4729	415.2	38.2117	523.969	46.1404	422.046	48.9925	390.738	49.6252	416.862	50.194	287	22.8685	297.585	33.0733
DPH1:exon1	93.2989	20.5631	43.6437	7.33259	41.0115	13.1507	36.9195	12.5023	69.3563	18.031	61.8161	18.1925	116.552	32.1876	97.9655	25.4994	93.2989	22.4655	115.483	38.6194	134.287	34.0331	111.506	31.2469	80.908	21.3038	135.609	34.85	83.1379	15.5632	90.2989	27.7749
DPH1:exon10	307.135	23.2995	194.225	30.3217	169.258	26.964	168.157	27.4483	238.955	29.5915	191.551	26.1191	361.753	29.4369	329.787	29.7972	318.742	28.4483	331.809	30.7696	413.753	32.9184	355	34.9932	270.045	18.0799	343.933	34.4261	253.382	34.709	253.955	40.4033
DPH1:exon11	182.682	36.7968	102.272	31.3588	113.225	41.3652	92.7682	24.4239	128.51	37.8121	114.49	38.3466	201.96	35.2679	175.079	42.6853	146.715	34.8734	175.073	38.4677	225.172	36.0902	168.934	32.5172	180.848	37.7839	171.377	31.1754	144.298	37.8061	160.285	38.7163
DPH1:exon12	185.2	30.5326	77.87	6.19491	76.67	8.52217	102.79	20.494	110.34	12.4269	112.69	25.2661	203.76	29.2969	177.53	26.2611	151.39	28.3506	169.16	36.7021	226.82	41.8758	180.55	39.2056	173.2	35.5678	176.5	39.9015	145.48	29.9405	179.75	34.5819
DPH1:exon2	323.853	44.4189	161.031	31.1255	178.196	36.2946	116.153	15.2731	190.779	15.7973	171.546	23.2162	334.399	34.8748	294.699	34.8431	275.061	25.273	314.479	35.9807	342.331	43.0065	300.669	32.2358	248.344	23.3194	301.006	42.0192	216.123	30.5973	216.577	35.0173
DPH1:exon3	313.824	42.144	155.554	23.7303	154.419	28.2973	144.946	19.7018	224.986	31.7669	222.216	28.9819	331.23	38.0823	300.527	31.5018	282.257	29.904	321.838	43.4256	325.824	30.3772	331.311	41.376	242.189	20.6336	314.608	27.1933	270.243	33.6252	248.757	38.6855
DPH1:exon4	263.008	77.2674	148.788	47.9761	119.644	46.9385	131.417	43.8742	190.735	66.6267	171.212	44.7669	327.197	93.8101	277.068	70.2601	262.5	66.9742	331.508	70.6197	387.394	104.113	330.364	84.6411	275.492	90.3335	272.568	73.6874	224.303	74.2317	218.288	57.1527
DPH1:exon5	323.435	46.7961	160.089	26.1201	175.482	31.8541	137.262	22.5835	223.815	33.6094	206.435	41.0562	355.946	66.7668	365.351	53.7701	291.964	42.4435	331.03	50.218	380.137	58.2476	378.81	53.4999	245.262	36.6095	381.905	60.2667	250.565	47.5159	266.994	51.4574
DPH1:exon6	214.333	80.7804	93.2424	38.0368	104.856	39.4534	93.9621	31.0747	150.288	50.6837	123.667	46.9529	246.848	75.2358	214.28	69.9131	196.667	64.4709	211.667	75.0895	258.447	75.6274	238.992	80.6602	201.833	53.0968	209.326	64.0591	172.015	48.6989	211.727	62.8215
DPH1:exon7	313.785	17.4611	143.152	9.79546	153.633	18.8	149.696	15.1127	202.722	18.7151	194.038	21.8277	317.633	23.5961	284.038	17.9811	283.089	29.031	294.861	23.2107	357.544	35.0413	330	27.729	303.582	22.571	274.722	23.985	237.076	19.4315	248.051	27.1113
DPH1:exon8	321.922	40.6741	139.928	23.7334	137.407	16.4174	114.886	13.986	191.168	22.4582	192.204	24.679	358.623	47.1802	364	64.2238	338.353	57.8794	379.371	59.5027	355.198	48.105	387.743	62.8113	296.281	45.7866	351.898	48.4902	212.802	31.687	229.144	27.9052
DPH1:exon9	319.568	35.7917	175.045	52.6471	142.117	16.306	141.045	30.116	206.559	41.073	172.378	18.2054	346.486	37.1349	334.541	47.3902	285.09	40.322	332.306	42.8973	334.694	46.8221	326.91	38.4844	254.757	45.3167	304.973	32.5943	236.261	43.1384	234.676	36.6621
EDN3:exon1	203.048	8.26853	152.413	13.1353	120.968	14.4065	134.46	15.0084	152.778	16.2147	146.349	9.16015	280.492	7.54315	237.524	7.68295	219.984	7.51449	286.143	12.7543	324.095	12.6691	240.54	7.29522	255.238	17.268	255	12.3928	171.54	11.8442	226.238	19.5669
EDN3:exon2	228.443	56.9542	150.486	46.0692	113.108	34.0495	116.678	30.788	170.254	50.7895	139.703	38.5603	266.195	49.0952	244.282	52.502	207.588	44.1951	267.752	54.7905	270.486	60.1467	252.994	68.2626	236.551	39.2682	272.276	50.1001	180.347	50.4527	194.969	44.6135
EDN3:exon3	260.064	50.0779	190.604	35.5621	120.898	21.4635	142.144	30.7343	159.513	31.8046	137.396	29.1283	290.171	46.7288	317.364	76.0285	295.337	58.6923	314.583	65.5179	345.957	66.1318	305.722	73.4846	251.594	52.7356	271.636	48.1691	205.487	37.7943	234.374	33.5751
EDN3:exon4	308.089	18.4551	194.107	14.2455	163.357	7.81939	164.804	7.07986	230.464	13.7721	200.911	10.2802	310.893	17.6858	339.179	13.5769	274.643	21.7016	323.679	14.0365	352.696	32.4379	339.536	19.2212	308.607	21.109	279.696	20.2349	252.911	9.85952	254.393	12.6285
EDN3:exon5	251.158	78.4821	147.827	48.5062	86.6763	34.1362	117.964	41.023	187.863	84.2171	150.403	61.5572	264.058	75.7688	260	76.7234	208.475	61.784	250.122	77.422	249.849	74.82	251.698	60.2212	217.763	60.6375	217.849	52.5879	163.137	60.1095	203.647	69.4848
EDNRB:exon2	320.201	100.328	196.089	46.8969	135.083	37.386	131.15	37.8297	187.053	59.2572	167.72	43.8656	322.509	88.3241	326.811	110.959	283.012	76.2821	320.034	95.5967	351.815	105.114	317.836	90.2524	286.266	73.0303	308.063	87.3714	229.467	66.6224	219.028	63.3357
EDNRB:exon3	292.171	70.0161	162.276	36.6	113.715	21.1212	97.8211	10.2197	157.553	29.3163	122.675	17.7978	288.935	49.1359	263.382	55.3646	235.48	45.6254	257.569	71.0036	295.894	57.8908	232.911	47.3001	198.195	28.2775	249.691	50.2075	161.992	27.5007	160.699	29.2754
EDNRB:exon4	383.079	82.9602	175.326	52.4354	154.758	47.8128	145.158	37.3414	231.042	56.9144	153.493	41.5661	321.837	85.4756	358.572	117.034	310.112	91.6709	318.247	73.053	359.172	72.394	324.958	69.4833	260.633	84.5776	313.563	72.6158	195.074	46.2766	243.791	69.5969
EDNRB:exon5	265.712	77.4042	144.719	41.5117	72.0187	19.2826	93.65	30.1124	138.419	47.8824	99.9437	19.0085	172.238	44.9951	205.731	57.0279	201.2	60.0087	257.163	70.668	206.406	57.0027	204.725	47.6957	166.512	42.1666	153.881	42.4485	130.431	38.1316	169.137	49.0255
EDNRB:exon6	495.424	67.1627	211.521	34.7386	179.09	35.1438	178.139	28.9469	280.972	53.9313	225.674	40.3803	432.438	101.03	453.076	74.4451	331.118	58.6022	436.292	78.7284	462.465	76.8063	400.222	77.7392	340.59	90.7762	376.208	64.8905	286.688	40.9221	313.903	49.9446
EDNRB:exon7	294.874	31.5099	182.605	28.4954	158.782	26.9227	143.059	21.7822	189.412	33.7545	187.874	20.3809	276.168	32.5082	345.697	35.2902	286.067	31.7059	352.311	44.6559	350.067	42.1508	295.538	24.206	232.866	32.4011	249.235	25.8171	193.008	15.4182	268.773	38.1996
EDNRB:exon8	372.445	82.8082	194.884	56.8386	124.582	30.0475	117.5	28.9909	211.199	46.341	155.836	32.1559	294.781	86.1622	341.63	76.264	259.61	59.6698	325.76	84.7353	315.514	78.0364	322.747	77.2915	231.836	53.4192	234.247	58.5514	204.514	53.294	194.445	37.4499
EFNA4:exon1	203.968	50.5712	111.121	15.4323	100.298	32.416	90.4113	18.7404	142.976	29.8613	117.315	17.7005	272.113	54.2579	185.089	38.0011	189.177	27.3211	207.008	40.103	262.089	52.2436	217.137	41.916	231.742	56.7717	234.387	38.8478	165.605	11.3193	185.452	32.2486
EFNA4:exon2	290.192	48.6575	156.148	22.7771	131.677	30.6087	146.589	26.4774	205.101	38.5516	163.481	27.8026	325.259	49.9601	269.475	50.9984	275.956	39.3638	297.751	37.0693	363.232	36.096	313.293	31.5338	254.906	50.8081	276.744	39.8315	209.155	24.1949	231.69	35.8289
EFNA4:exon3	292.329	53.7011	155.633	21.4124	164.304	21.337	105.57	21.0029	161.114	23.2765	162.772	24.8993	284.582	67.5537	253.241	52.7318	244.025	44.0349	263.177	45.9592	294.215	65.4493	272.063	41.2691	229.646	50.7902	262.709	50.5016	249.051	42.1158	189.696	38.5907
EFNA4:exon4	297.429	34.4288	180.408	14.173	125.054	6.29501	136.435	11.9222	211.014	20.4397	165.02	7.15721	300.456	8.33973	322.02	6.9985	263.823	8.75754	325.293	12.7742	360.986	12.8383	332.857	21.2148	273.265	18.1385	291.884	15.8346	225.381	17.6454	235.027	10.7773
EFNB1:exon1	87.8705	28.6963	39.0216	10.4531	32.5108	13.0946	38.3741	13.0929	91.5108	33.9252	43.8921	15.5739	184.633	54.0342	90.6475	31.0296	147.18	46.6032	66.5971	30.2149	93.7266	34.8106	76.4676	33.0834	77.3957	24.923	157.827	47.7179	41.4676	14.1387	134.777	38.4452
EFNB1:exon2	172.226	30.3351	86.3819	15.518	79.684	17.5851	71.191	19.0739	221.767	35.1341	100.566	22.6469	393.747	64.5223	187.365	44.6431	316.538	56.2512	173.073	42.16	206.326	30.3517	201.309	54.8684	137.014	34.7379	351.49	70.5173	133.524	28.6508	244.097	47.459
EFNB1:exon3	111.922	39.0127	76.3107	20.3436	60.767	23.1793	49.301	13.7148	126.621	33.2008	43.1068	15.361	224.214	71.4672	113.67	42.7884	219.951	70.7883	127.767	39.1381	141.961	43.0526	114.301	40.6643	91.3398	28.5556	212.087	68.6876	66.5922	29.1932	188.243	74.039
EFNB1:exon4	188.23	48.1773	82.5468	16.9159	68.1151	11.5012	67.5036	14.4425	181.496	53.6755	84.2374	24.4551	278.417	71.0344	139.734	42.2975	278.237	51.2173	170.144	29.1318	183.612	40.1281	157.482	54.894	122.41	36.1229	265.525	65.4028	109.259	29.778	190.511	48.075
EFNB1:exon5	158.182	37.4784	91.7518	20.8531	75.5414	20.9579	66.3806	22.78	190.147	44.2582	93.1395	23.6977	335.175	73.7633	143.626	30.6729	283.922	57.4334	156.948	31.8361	168.444	34.2543	153.485	37.5496	156.939	45.4364	301.851	75.1847	104.22	26.2676	231.234	55.9604
EFTUD2:exon10	344.379	43.3732	168.904	25.3365	157.215	50.7748	130.751	25.1406	215.689	29.2347	173.836	28.6832	325.452	48.9876	315.497	45.6536	337.254	42.8041	345.153	43.7843	371.203	42.4912	327.791	48.0622	278.898	45.92	306.181	36.7935	227.972	23.3166	227.627	33.9856
EFTUD2:exon11	250.793	51.7468	151.533	36.4456	117.689	42.0684	111.689	30.9083	182.356	39.0857	153.504	36.8229	305.393	76.6754	285.837	53.2943	250.407	67.2987	292.511	73.3474	307.941	73.7682	290.844	70.2418	260.156	66.528	269.385	69.9186	198.904	33.0856	203.281	50.3293
EFTUD2:exon12	330.243	26.3651	170.973	34.3471	151.797	17.39	135.892	23.6612	242.149	40.3782	191.743	37.8762	347.095	38.6392	384.459	36.1281	294.162	32	364.162	43.8031	378.338	48.8072	366.419	44.0081	270.419	23.2479	334.743	34.6312	271.149	51.0621	287.865	28.4448
EFTUD2:exon13	222.713	64.7595	117.188	30.3073	83.1584	35.919	77.6238	28.4035	131.792	38.5417	114.871	31.5853	220.624	65.3541	236.089	71.1611	176.139	64.384	224.535	79.9482	244.634	80.4088	233.792	66.2047	185.743	69.8159	200.099	60.1078	167.574	45.2043	171.901	49.2692
EFTUD2:exon14	299.61	29.0643	147.432	21.9086	116.315	20.7074	123.5	19.168	166.205	28.274	137.555	20.4744	316.014	29.8548	276.938	27.1606	231.219	23.3219	298.603	31.1704	372.404	40.0848	285.986	28.4312	234.418	29.5261	282.719	29.0383	192.089	26.7795	207.788	18.041
EFTUD2:exon15	267.21	47.5621	136.891	11.7403	112.181	6.57604	103.761	7.46726	160.848	14.9992	151.333	13.8892	267.529	35.7234	260.094	35.261	244.435	32.0526	276.971	46.3164	334.572	52.7136	240.906	29.318	211.616	27.6335	231.696	31.0125	202.797	21.5827	181.486	11.9581
EFTUD2:exon16	343.162	57.9084	203.373	30.6282	164.824	30.3579	154.711	29.1512	214.417	31.879	196.235	24.3605	333.495	32.3992	361.608	55.5755	304.882	49.5189	379.118	62.5377	403.863	66.5618	356.475	39.9575	344.696	67.3286	341.843	65.6129	263.706	60.9209	242.216	41.5768
EFTUD2:exon17	286.5	57.3462	151	33.0217	142.762	46.6028	136.336	29.3898	161.484	47.4088	150.221	34.6419	323.074	53.1825	297.557	47.6102	236.443	44.17	305.008	59.0171	346.869	64.8477	305.27	56.2353	196.459	38.6202	284.033	50.2897	228.648	40.861	217.033	56.3554
EFTUD2:exon18	277.556	83.1372	161.715	64.7081	127.927	52.6497	120.781	55.2688	193.868	54.172	156.285	48.7198	341.808	110.601	313.536	96.5334	278.821	92.0894	312.47	94.0759	394.404	119.741	327.623	93.8528	214.172	68.1956	290.682	79.5777	227.623	52.5872	212.967	62.1671
EFTUD2:exon19	393.571	59.5889	168.277	33.3051	145.58	29.5911	133.875	39.3497	178.527	37.2936	190.786	48.0923	386.571	57.9	429.232	72.1019	328.786	50.8404	339.991	51.1515	445.455	77.5604	405.5	59.4318	292.196	50.0594	337.455	57.7231	186.884	30.6508	229.446	53.1601
EFTUD2:exon2	440.452	77.8197	198.113	51.5476	154.504	35.5758	167.678	34.5135	236.896	43.8527	212.922	40.8747	395.661	71.2347	468.765	73.5502	360.348	71.0661	476.635	70.3151	443.209	61.5127	351.357	54.4663	261.104	45.6828	327.026	56.9229	258.148	63.6924	265.052	65.4342
EFTUD2:exon20	376.409	75.094	185.398	40.6472	172.602	24.3749	163.559	46.6759	237.624	57.0562	207.376	35.3876	423	85.5105	340.376	74.8315	309.14	63.0603	365.118	75.2909	413.624	74.6755	341.301	70.2911	308.387	56.7167	340.538	78.5006	279.462	49.1516	307.075	83.0037
EFTUD2:exon21	386.845	79.8924	221.68	60.0509	196.227	48.12	157.753	46.452	255.691	63.3378	207.278	67.0808	395.742	83.4315	416.32	112.772	364.206	83.2497	401.794	91.2929	469.794	104.463	400.649	101.94	283.835	71.618	413.371	92.6896	265.289	74.5432	254.041	78.8105
EFTUD2:exon22	369.92	69.9322	193.737	20.178	157.752	58.954	161.985	40.9203	212.051	47.3621	184.81	39.2338	429.723	91.8531	353.139	84.1924	332.715	82.3856	392.672	83.6141	411.307	84.7273	361.387	74.7978	342.693	64.6997	314.847	82.8469	278.387	63.8658	277.518	51.7059
EFTUD2:exon23	283.429	59.211	153.469	32.5814	135.776	25.9438	129.051	31.5171	184.969	47.0522	188.367	31.9708	346.918	73.6427	301.163	64.3779	287	64.8203	318.316	68.1869	361.153	77.0597	287.02	60.7333	232.224	43.0767	293.02	55.7631	208.776	50.0924	214.102	50.9197
EFTUD2:exon24	287.279	21.5892	166.984	28.3339	119.636	10.9651	135.938	6.61763	186.674	22.3974	178.256	13.4352	344.147	36.2188	288.496	22.1927	247.946	16.9052	262.062	26.8871	358.271	31.8406	272.047	34.7772	311.682	23.3027	315.969	21.3889	211.705	20.9383	240.907	30.486
EFTUD2:exon25	173.933	34.563	115.305	31.3099	77.2476	19.2133	68.4857	8.71572	114.248	28.3066	131.514	25.2073	209.59	22.0523	223.162	27.6837	187.848	30.1176	175.533	31.2352	211.352	24.2412	213.038	33.1871	138.124	24.6228	201.895	26.2455	133.352	32.806	136.924	27.2201
EFTUD2:exon26	305.591	48.9697	178.073	39.6532	159.957	40.7183	121.226	31.9231	212.268	48.5125	178.848	47.7638	351.433	54.5873	334.268	52.3579	276.402	38.4667	333.415	50.3301	384.957	62.6117	338.22	41.6337	263.53	36.8451	316.634	49.7687	232.97	56.0562	241.049	59.3529
EFTUD2:exon27	265.61	67.7376	157.831	53.7394	157.585	54.9875	110.61	35.4336	210.288	67.8814	149.525	45.9598	280.627	80.7369	266.627	64.4835	219.737	50.1078	299.754	73.4264	296.746	68.6308	254.356	64.9028	261.305	69.074	236.212	65.9202	195.559	53.8371	189.203	52.7021
EFTUD2:exon28	342.196	52.7689	154.822	40.1027	136.589	34.0565	108.15	26.4442	204.336	41.8449	154.327	28.825	350.682	51.0955	309.972	46.2676	283.15	48.123	327.093	60.1541	377.991	67.1338	357.598	56.5095	260.065	41.9011	300.757	60.2501	202.85	45.5366	232.037	52.8849
EFTUD2:exon3	511.034	54.6267	239.909	45.2406	188.602	32.1091	184.665	22.7248	279.188	44.5963	231.426	48.7546	505.67	42.9274	538.812	78.3508	422.994	40.5111	512.977	79.0619	542.534	51.8833	492.153	50.307	394.148	98.0991	447.04	56.2943	281.966	75.0298	296.949	50.0763
EFTUD2:exon4	414.764	35.2643	186.371	13.3786	159.551	9.56914	147.045	18.2015	239.91	28.6248	181.685	23.7834	386.337	49.5599	446.146	38.5939	341.618	35.7095	431.281	49.2286	413.596	45.8344	374.955	20.9088	229.191	19.6618	332.348	29.1587	276.438	32.9604	293.382	42.6286
EFTUD2:exon5	458.953	35.6572	208.163	12.1169	184.047	13.4968	189.988	19.9207	257.57	19.7148	183.384	11.9727	427.395	31.1891	461.047	37.1572	377.07	26.1317	509.605	42.6047	489.012	40.5824	431.372	32.3514	373.744	33.7814	383.977	28.7406	244.128	21.5891	293.105	15.8879
EFTUD2:exon6	363.789	21.9535	185.434	7.82191	149.908	13.2355	140.461	5.99876	234.724	16.9419	166.803	6.41876	343.947	18.6625	351.645	18.7458	309.974	23.1188	358.487	29.375	407.539	21.9013	304.053	20.2537	243.671	8.76871	269.776	22.3944	235.145	8.12027	253.421	21.2968
EFTUD2:exon7	403.522	16.3323	176.109	10.005	169.587	16.179	150.065	17.3338	227.565	22.1276	220.065	25.8125	342.217	12.2219	442.391	23.9263	359.391	26.3864	427.891	20.4681	441.239	33.3894	381.239	22.9116	271.543	16.0149	374.391	24.7238	239.5	16.5096	297.696	19.531
EFTUD2:exon8	288.317	32.8195	149.653	18.423	118.98	16.8784	137.851	10.6933	171.604	18.6714	159.881	14.1261	277.515	15.9697	342.564	35.458	247.396	32.4916	313.238	34.3739	329.149	30.7026	287.287	36.396	226.653	21.9356	264.98	33.0372	206.911	22.6571	199.317	24.4789
EFTUD2:exon9	342.258	37.3712	186.957	22.0946	136.785	20.8404	141.215	20.3677	204.258	27.914	174.269	21.5488	334.817	37.5526	334.57	50.1886	312.366	35.0055	368.29	47.3354	395.645	49.9442	319.57	44.592	272.129	24.2721	302.731	37.101	207.075	37.7031	228.376	28.4303
ERF:exon1	79.2812	6.23846	53.1875	4.11478	73.0938	1.74798	77.0312	8.32208	102.781	8.36558	91.2812	7.97672	125.031	5.68237	112.188	3.76261	89.875	4.10939	142.188	3.839	123.031	8.3337	122.625	3.05593	130.375	5.0657	135.312	8.51351	118.031	7.05501	147.219	6.0946
ERF:exon2	112.506	48.2764	66.151	27.8152	62.5673	24.0314	61.2286	29.5222	85.4857	39.7307	70.0939	31.9921	145.567	58.2073	122.584	51.9147	115.065	36.9022	151.535	53.8322	169.473	53.1384	131.722	48.7949	118.359	48.9952	137.127	42.325	102.743	47.8693	122.853	63.853
ERF:exon3	434.151	48.9128	207.111	34.5187	182.825	18.5865	216.968	33.0585	281.81	39.2448	262.119	42.3575	460	38.7205	437	44.8576	421.69	55.9974	479.135	49.7328	488.159	57.9399	473.183	52.5007	345.595	42.4948	403.484	46.5525	340.095	48.6429	323.77	40.782
ERF:exon4	165.347	75.6115	82.4856	40.6897	81.9681	37.8475	85.7704	35.842	117.771	43.6026	104.479	43.063	194.268	85.9028	178.377	77.3994	158.05	63.4455	187.233	81.0326	212.917	90.1753	181.216	73.2623	168.754	68.8658	186.391	72.9198	135.967	58.7992	153.769	66.3074
ESCO2:exon10	326.435	50.5659	152.403	33.182	114.72	19.5251	107.484	17.0564	177.43	26.6322	142.618	19.4261	347.785	64.0391	321.57	45.2346	266.161	41.5455	348.989	52.1379	334.118	58.0943	316.398	45.1651	221.683	36.4283	272.441	45.5419	222.72	38.6928	199.575	45.0052
ESCO2:exon11	346.748	49.3451	179.147	29.4305	160.336	26.2077	142.182	26.011	207.678	42.2077	156.881	33.1704	296.182	52.7342	335.727	54.8726	278.427	43.464	305.958	51.7945	306.699	46.0048	294.615	45.3624	244.028	40.9018	282.783	39.6682	195.657	27.0691	204.399	30.1113
ESCO2:exon2	400.016	29.7489	164.016	11.9516	171.906	16.8454	176.875	11.6449	217.297	21.9079	229.516	12.5748	343.125	31.2804	395.875	29.064	349.266	19.3852	452.281	31.2336	354.328	29.7434	349.875	27.1074	264.312	30.1498	333.859	24.3636	250.297	22.2573	278.656	17.3683
ESCO2:exon3	343.933	70.9838	161.892	47.3247	126.374	33.162	133.407	29.8127	190.04	39.3578	171.743	48.1394	306.995	85.1939	328.895	56.5329	261.159	54.647	356.781	67.983	317.46	65.1545	280.961	54.9357	251.847	72.7225	290.225	65.2051	219.907	60.3117	234.167	67.2119
ESCO2:exon4	316.231	33.465	141.413	15.4427	135.135	11.49	115.067	13.8678	233.798	28.9302	155.423	16.064	281.173	22.6109	305.519	27.9055	246.058	23.3071	351.125	32.3601	326.481	31.3963	257.779	24.0069	192.596	20.9138	207.683	19.3397	204.038	31.0752	222.413	29.8493
ESCO2:exon5	483.515	51.3352	223.868	20.644	198.794	33.7968	191.338	11.6742	307.382	32.9242	189.691	19.2239	358.706	40.394	514.132	45.8221	371.294	30.2542	495.176	58.7024	387.647	40.7866	418.676	46.3022	263.515	29.7735	319.647	40.6946	286.882	33.7796	335.044	34.4216
ESCO2:exon6	241.531	64.8057	125.492	41.7509	98.1016	24.5578	96.0625	26.2618	154.555	49.0823	108.086	40.7522	199.648	66.5893	270.938	77.2547	180.961	45.4509	248.5	75.7303	206.891	56.9582	216.602	49.4119	173.07	60.8623	212.711	54.6943	164.602	47.8709	183.688	46.8053
ESCO2:exon7	333.092	52.9532	165.599	29.13	104.303	13.8947	144.761	24.9825	174.958	32.5652	146.465	22.9018	332.085	50.1714	318.056	43.6626	296	48.9856	338.676	49.7961	317.641	53.2171	279.57	37.5395	209.57	34.6861	254.944	41.8065	214.556	30.2712	224.444	26.4898
ESCO2:exon8	420.41	30.3834	276.72	31.1828	193.22	20.4819	175.82	23.7012	337.82	43.6139	271.11	35.6155	473.59	45.8359	445.96	25.9899	396.75	39.5866	477.42	43.1439	435.65	62.3994	432.19	41.1535	354.9	25.7158	392.93	35.4974	342.8	34.521	358.38	39.4046
ESCO2:exon9	355.24	36.223	184.844	25.9925	133.39	8.54386	139.377	11.6664	231.948	20.0401	180.597	20.2115	315.981	31.4671	382.792	32.9217	256.325	34.6274	380.026	45.2502	375.513	60.1393	302.558	44.9377	207.487	34.3224	259.526	39.2698	237.805	23.8064	262.104	33.4838
FGFR1:exon10	279.885	57.8686	154.308	21.4845	114.397	16.7346	126.449	21.2807	181.5	31.6649	133.397	20.9339	282.814	49.3984	268.276	56.3743	258.705	40.9396	289.051	59.8115	336.763	62.902	289.917	59.3551	235.667	34.1287	238.564	35.5417	183.167	39.5272	208.756	42.755
FGFR1:exon11	332.5	39.8326	172.97	22.269	160.909	35.5748	146.318	17.038	241.811	40.4317	205.742	31.2873	357.144	28.6796	330.583	33.808	276.25	29.609	335.485	21.4143	379.212	40.1003	331.038	43.9127	261.78	11.17	293.909	20.0805	265.508	28.7544	246.492	17.013
FGFR1:exon12	344.058	89.0518	161.19	45.1029	157.479	56.2583	124.066	31.3331	207.157	47.666	178.645	59.3259	341.57	92.8615	351.14	76.8428	299.157	79.137	305.281	79.7378	369.116	78.8976	347.57	90.487	253.826	72.2844	302.372	80.0954	217.917	59.8177	237.876	46.7626
FGFR1:exon13	155.393	37.6444	89.3682	17.5429	66.4328	14.3884	95.7811	21.8381	120.915	29.9805	101.189	24.1757	173.95	48.8334	170.254	34.7045	148.517	40.5973	161.612	38.8792	202.866	23.765	202.433	36.976	139.706	38.8848	148.144	42.661	127.005	33.1273	131.91	29.4805
FGFR1:exon14	297.353	60.5812	161.18	22.9208	136.91	24.9874	119.752	17.6761	178.211	31.8919	150.481	21.8617	306.451	51.0993	322.293	46.0266	283.233	46.1197	330.083	53.3728	354.045	50.9761	316.594	51.7951	281.323	47.6561	329.617	51.9723	177.398	33.8094	212.316	31.1546
FGFR1:exon15	252.494	40.3185	133.111	34.0977	97.6049	10.9152	92.358	10.196	125.778	33.5216	113.506	14.5595	265.84	40.9208	262.667	53.1437	217.259	44.1941	246.346	46.0595	273.235	41.2524	250.691	45.4933	225.889	27.6166	259.815	33.9529	181.309	28.2425	150.123	19.4746
FGFR1:exon16	379.088	63.1767	207.588	34.205	158.642	22.0753	183.5	22.3148	233.676	49.5983	208.074	25.8541	395.723	60.4924	357.872	54.7011	315.574	53.6689	368.736	48.9669	418.669	50.2486	387.257	52.8209	346.311	44.4272	342.574	66.6813	231.034	41.501	291.426	51.5327
FGFR1:exon17	352.793	48.6157	135.345	36.021	137.276	21.3226	140.603	26.4778	170.655	22.68	166.405	33.273	329.569	63.9467	293.474	60.6935	307.552	45.6141	324.879	48.8871	390.776	54.1635	366.681	72.0519	266.517	40.0051	285.845	47.3091	219.362	54.9318	192.379	44.1227
FGFR1:exon18	204.048	48.0123	123.059	24.0954	90.2553	19.8429	90.867	22.5326	133.059	25.0326	127.968	36.8117	234.027	42.9278	210.186	55.2064	202.984	44.4552	241.441	53.346	295.936	53.7811	219.149	48.5339	181.771	26.42	209.723	46.1824	133.968	35.7117	170.899	55.7847
FGFR1:exon2	254.634	20.1195	168.485	20.7237	120.109	9.98188	117.337	16.444	150.772	8.97539	152.911	9.66861	295.594	30.9707	269.564	14.2179	258	15.8449	285.624	14.5202	300.347	16.6063	278.396	20.7957	242.594	11.2002	271.238	17.1786	170.426	9.74407	196.02	16.0399
FGFR1:exon3	161.419	32.5454	107.812	20.908	87.2202	24.1797	100.773	19.1564	117.278	23.7112	120.112	33.5794	218.957	51.9755	191.628	40.5727	161.256	38.6071	193.173	43.3422	219.69	41.0758	200.935	38.2644	195.3	45.1709	186.935	38.4806	146.401	34.3301	146.329	29.1068
FGFR1:exon4	355.41	41.1948	221.74	59.7702	163.26	39.3656	153.49	31.6915	270.85	54.2107	216.73	50.2	353.58	56.4259	418.88	52.8106	312.55	46.8396	352.86	41.0122	406.97	49.7284	382.85	59.2429	260.83	38.7403	361.29	55.8087	243.11	58.2348	262.78	49.6201
FGFR1:exon5	378.24	73.5156	220.202	44.6947	172.186	34.0697	160.377	34.0271	271.71	63.8446	212.781	45.481	398.038	94.1592	395.333	66.7172	311.027	66.7564	394.727	85.4025	394.689	82.3015	362.749	62.439	359.803	97.3661	348.716	84.4711	311.415	56.2005	303.585	70.2032
FGFR1:exon6	558.485	42.4458	287.403	11.076	214.507	18.6171	213.761	23.718	275.567	42.7334	244.478	31.1392	556.784	41.0535	522.739	31.537	443.933	30.0529	577.56	33.9979	585.075	44.4381	548.366	39.2856	400.03	25.7583	490.47	30.7404	345.925	30.7357	343.784	25.7225
FGFR1:exon7	407.891	40.174	218.597	21.6005	186.502	15.6458	182.313	17.8075	276.721	26.8049	223.403	21.32	458.672	51.6193	419.652	38.1657	373.313	33.1372	429.831	44.2402	457.383	35.4839	412.791	29.9287	354.124	28.7146	411.299	41.6986	293.697	42.7058	312.308	20.404
FGFR1:exon8	508.535	23.7477	263.303	12.8838	185.413	11.5594	164.529	7.44792	255.665	18.9957	236.452	11.9296	440.523	25.8201	470.523	25.0901	437.555	22.0822	496.6	28.3969	525.31	27.5814	462.594	18.1168	316.987	34.6078	414.768	23.8594	309.142	33.0869	305.232	35.948
FGFR1:exon9	403.047	57.1824	212.671	27.0802	153.756	22.6311	181.573	41.8943	231.897	21.2065	209.437	32.4394	438.657	73.9643	397.507	59.7771	353.737	50.2673	442.019	75.7039	432.798	62.744	413.737	68.8228	341.479	43.9573	413.211	65.2929	254.282	37.5828	261.446	51.2188
FGFR2:exon10	398.599	21.2183	183.957	7.84029	156.019	10.8453	142.574	8.14984	215.58	14.149	190.574	13.9613	348.13	21.8908	328.062	18.5943	306.84	13.1664	354.605	15.8457	399.673	14.4763	350.457	19.4857	272.772	25.1268	299.926	20.4449	244.253	16.7948	252.605	22.7619
FGFR2:exon11	411.341	122.079	237.295	57.5568	151.114	49.1965	146.72	28.2592	251.341	48.1949	221.03	63.0602	377.841	112.147	337.644	114.269	280.667	87.4599	358.659	115.653	412.258	126.191	358.038	127.661	269.205	77.0203	352.424	112	260.985	69.484	233.727	63.8284
FGFR2:exon12	453.736	84.5642	203.446	53.6257	162.273	32.4322	161.273	30.6066	242.802	47.1663	204.579	37.691	384.248	77.3587	419.256	71.7444	366.843	65.8987	422.893	73.7285	366.174	69.5279	346.033	58.3992	296.281	68.1677	309.521	54.9234	255.876	59.3945	246.736	64.366
FGFR2:exon13	323.244	53.7232	153.04	22.3982	124.413	15.0241	129.473	15.5904	194.234	39.4241	159.831	25.306	281.522	56.7002	325.453	37.1965	273.493	17.9861	332.826	29.0851	333.403	23.6633	282.786	12.3939	226.816	32.1873	300.577	43.5412	202.736	35.8677	213.025	36.1289
FGFR2:exon14	390.421	53.693	213.023	35.1312	147.97	28.4378	153.82	35.9026	202.414	37.7002	185.722	28.9308	305.346	48.5358	379.188	40.8749	311.752	53.2667	405.962	44.7844	358.647	50.0854	338.534	53.6017	279.752	35.9304	314.09	40.0561	230.857	28.7777	252.789	42.9612
FGFR2:exon15	275.148	11.8386	157.222	10.8835	103.025	17.6536	96.8889	5.49773	179.099	20.6855	136.358	4.8459	257.235	11.5339	287.272	15.4564	240.049	9.12127	281.704	11.4209	330.148	25.0375	253.235	10.2229	192.531	6.53086	230.235	11.3548	183.062	16.4259	164.481	11.337
FGFR2:exon16	308.642	85.8386	225.345	71.2647	164.209	60.1772	143.331	31.2156	234.973	49.9631	209.953	65.8469	349.507	89.1159	304.081	87.7193	282.865	75.0184	301.743	82.2476	367.993	90.1334	316.135	81.0113	263.392	63.5564	291.432	73.3963	264.297	61.4585	242.912	59.8603
FGFR2:exon17	351.819	49.7763	186.767	51.2486	134.19	18.2184	126.155	26.8858	195.741	27.0182	157.078	19.0716	303.483	59.8119	305.56	55.7102	279.681	64.5043	318.405	66.5626	334.474	49.0323	302.25	59.1721	219.69	43.08	282.052	48.9938	212.388	44.9923	231.991	41.2906
FGFR2:exon18	475.756	57.9502	254.818	41.4457	211.142	24.7861	205.392	19.5255	314.597	39.2206	241.188	31.3885	427.119	48.0882	487.739	54.4081	379.54	44.0387	473.79	55.7872	497.307	58.3641	475.182	54.6895	340.068	43.9499	434.261	60.392	375.216	35.3426	319.114	36.0349
FGFR2:exon2	391.874	50.6032	234.748	13.2391	165.815	19.2908	138.185	15.6671	239.681	26.5116	188.37	10.371	397.479	49.0382	384.765	22.9933	319.798	47.5016	356.782	29.7008	408.496	51.4155	350.782	31.6801	331.067	28.0444	328.076	37.7119	292.571	15.3791	242.227	13.8921
FGFR2:exon3	346.87	84.9164	197.495	39.2981	153.733	33.0921	159.881	23.2186	212.596	44.3466	178.159	38.069	379.697	66.9508	373.668	91.6653	325.52	65.4507	386.058	75.627	410.74	83.2344	341.076	65.4088	293.466	49.3439	336.094	77.7233	236.202	40.6854	250.931	36.9638
FGFR2:exon4	282.784	44.2073	141.477	18.8112	112.636	11.4241	99.6818	13.4502	173.705	34.023	117.455	25.3816	281.273	42.6929	262.307	41.276	240.466	37.1038	262.466	28.581	319.727	46.8771	270.466	38.0471	223.852	32.2168	219.25	34.1212	179.068	24.5183	176.466	32.1076
FGFR2:exon5	331.667	17.3386	187.839	18.0103	135.956	14.1539	131.733	10.6695	215.183	16.1707	188.817	21.8334	318.106	32.4741	322.989	41.247	274.494	40.5068	336.961	17.0046	336.15	31.2575	291.678	33.9542	283.872	14.703	300.483	37.6585	239.856	14.9525	259.322	19.6217
FGFR2:exon6	500.313	52.0424	283.761	37.8916	171.291	27.0132	200.597	13.0954	264.604	17.7603	252.47	35.0357	408.806	42.1056	457.806	58.0402	421.552	55.5398	400.328	51.2166	514.261	40.6205	430.813	43.1607	337.851	33.5282	413.104	29.6321	325.321	19.5297	339.985	37.1157
FGFR2:exon7	303.453	65.8738	189.458	54.6156	127.552	37.5176	113.677	35.3671	173.841	45.6246	158.09	51.4332	339.473	81.5584	313.776	75.2036	254.025	74.477	329.796	84.5201	332.841	87.4401	329.796	83.8994	258.806	64.4214	288.418	83.4932	218.532	73.1844	237.383	78.8422
FGFR2:exon8	456.6	30.8163	293.11	55.4366	195.265	10.8736	182.084	28.5166	274.955	26.2318	232.684	26.0576	430.019	30.4941	458.645	43.2215	374.297	17.587	446.755	32.7601	426.432	30.8016	404.606	31.931	361.806	33.4893	407.432	36.6721	305.671	53.1155	324.452	43.7085
FGFR2:exon9	457.056	61.9399	257.836	36.633	177.474	40.5083	163.023	26.8587	282.554	53.0217	180.878	25.1151	411.23	59.624	429.681	56.411	400.291	60.4544	442.441	65.8801	484.728	68.2755	418.465	61.595	323.864	40.0236	371.028	49.3033	266.338	42.1602	261.103	47.4129
FGFR3:exon10	229.59	50.5449	112.218	37.3115	91.3718	22.0053	110.301	25.0008	139.84	27.7546	150.705	44.313	241.442	49.4833	220.096	47.4738	213.583	47.1523	275.795	63.9024	245.462	55.814	238.981	48.3158	178.885	35.0266	229.141	45.6543	172.288	56.7353	204.468	52.5489
FGFR3:exon11	191.371	15.8569	108.174	13.044	93.6288	9.29122	87.8636	8.50126	126.773	8.61881	115.205	10.9668	195.22	24.8262	172.015	12.1045	156.121	11.3723	199.705	11.0265	208.326	20.6407	202.432	13.4057	199.576	14.4006	202.75	13.2056	166.068	21.1444	178.371	23.0487
FGFR3:exon12	152.455	18.4612	57.4215	4.91045	63.6694	11.0517	49.5289	8.56453	97.5041	15.514	82.5372	8.16501	143.231	24.9936	137.058	9.788	125.802	16.253	173.19	18.5019	168.24	13.8841	164.777	18.5304	122.347	13.0465	135.512	11.7425	102.14	26.2365	113.835	15.4641
FGFR3:exon13	131.204	17.1162	76.0547	12.9024	66.6517	10.4775	61.8657	10.8424	104	17.2586	75.7065	9.36901	168.219	17.8981	132.104	8.0358	125.592	15.1325	143.438	15.9746	165.622	15.9567	156.657	19.2864	109.627	12.1945	131.478	13.9585	108.303	9.35801	126.363	20.6981
FGFR3:exon14	193.376	22.9415	106.391	15.4997	98.2632	17.5887	115.165	21.7228	143.782	22.6436	110.504	16.2213	229.654	26.3102	186.767	18.409	184.361	23.3197	237.662	31.6477	248.586	31.4462	231.895	29.3764	176.316	23.1479	210.263	26.131	159.82	25.1619	161.669	33.402
FGFR3:exon15	171.877	11.9262	67.3704	6.15111	86.6173	7.65599	83.4815	9.10372	116.877	6.96847	109.42	11.0667	162.506	10.7554	150.42	12.5627	158.951	9.42722	160.037	11.3561	196.432	14.1624	161.901	9.32685	165.457	15.6293	164.247	13.4029	161.556	12.275	148.802	15.1924
FGFR3:exon16	273.858	55.5216	144.669	32.8489	137.919	26.9904	157.689	25.755	228.865	36.989	157.649	11.8648	297.655	43.134	266.122	41.4446	257.757	45.2497	288.905	45.9996	369.189	65.3008	289.128	37.8717	277.318	43.3216	283.851	34.1801	228.655	27.7407	279.142	49.2509
FGFR3:exon17	235.603	35.8106	122.931	17.2917	122.948	30.0075	111.112	11.5079	157.828	33.5472	166.534	43.0675	249.862	47.8517	240.431	39.9289	193.172	17.6833	240.552	29.3724	279.802	35.331	261.974	37.6913	279.112	46.802	212.172	31.6797	169.776	34.3233	224.983	46.9542
FGFR3:exon18	206.178	26.1	128.554	30.2692	102.643	18.85	98.5223	17.4358	162.261	29.9307	128.28	14.5949	241.662	31.867	200.35	24.8495	205.096	27.9271	224.879	28.2197	254.834	33.9343	222.898	29.1293	227.465	34.5427	211.981	30.131	188.217	23.0872	196.656	35.4201
FGFR3:exon2	107.25	37.1208	58.3	26.6637	64.7833	27.2752	44.7083	16.304	81.1333	35.1274	50.75	25.6339	123.333	46.8944	104.058	34.6738	92.9917	36.2244	136.742	47.6169	131.575	46.3894	117.042	43.7747	103.767	38.0028	106.442	44.4151	97.9583	47.0288	106.058	30.7506
FGFR3:exon3	167.814	54.1189	83.575	26.5991	65.8571	25.6751	75.6464	22.3842	118.846	25.4716	101.95	26.4381	187.45	37.7766	156.418	54.359	131.957	21.8217	189.207	45.7895	194.093	43.0375	172.025	33.6594	174.739	36.9861	167.543	59.5364	126.161	41.4726	142.286	39.5964
FGFR3:exon4	214.711	17.1727	120.974	24.8751	102.526	15.3175	94.9605	12.7305	158.171	19.5594	144.158	16.8111	228.303	16.267	222.908	20.5603	189.908	18.3791	236.289	28.1178	292.566	23.7607	218.618	19.2146	205.395	24.9089	247.434	24.2593	202.895	32.1262	171.421	23.3371
FGFR3:exon5	213.994	30.0418	96.7944	10.4468	79.3444	16.0747	84.0778	14.9769	111.106	19.0018	109.6	10.172	235.006	30.0962	211.922	21.9098	166.344	20.5329	217.944	23.8725	248.917	18.354	194.95	15.3784	230.506	29.5564	225.556	27.2026	155.717	15.8203	162.672	25.0561
FGFR3:exon6	215.776	43.4727	100.075	32.6751	104.239	34.4674	111.582	35.6654	140.03	44.0565	126.321	41.7901	247.254	63.699	227.045	54.2073	217.425	57.0405	220.03	52.4777	270.201	67.6786	227.254	64.3135	235.776	55.686	222.5	48.5917	170.746	45.8436	194.157	60.6764
FGFR3:exon7	214.682	61.4744	96.7214	33.3942	105.229	28.8584	88.2637	24.1422	138.318	40.6176	116.746	37.0716	217.129	56.6474	233.333	75.5351	183.622	55.1219	213.572	63.3194	289.453	81.3586	239.507	76.1433	202.363	50.4922	212.09	62.3033	171.124	52.9154	158.204	53.7949
FGFR3:exon8	189.129	31.4396	91.2774	13.8487	82.2129	18.9863	84.5613	24.2701	126.935	36.0418	115.297	28.3684	223.09	41.3736	180.948	34.7878	159.316	32.7533	183.503	34.4755	226.148	43.8043	233.387	38.322	161.123	30.6027	174.006	35.4129	131.065	34.7661	125.555	34.1331
FGFR3:exon9	186.199	16.5273	94.3284	16.8823	78.8756	15.434	75.2935	7.17903	141.881	19.0091	108.254	9.00668	219.995	17.9342	165.144	10.0893	166.184	19.2393	192.284	16.1318	231.01	30.9663	208.075	16.3643	197.06	18.0977	214.328	25.5006	158.015	24.633	168.289	29.6393
FIG4:exon1	129.26	6.29411	77.2078	6.93644	44.5714	5.88358	61.4416	7.13681	82.4286	8.27556	78.5974	9.55904	127.078	7.00144	119.065	8.42199	127.156	7.23308	123.247	9.89438	143.519	7.35314	134.026	15.2841	131.753	19.9276	119.143	11.459	107	9.6259	127.948	8.9397
FIG4:exon10	484.731	34.2155	257.62	26.115	207.824	22.0369	227.426	17.5516	278.028	30.6486	232.333	14.7008	445.648	31.0373	465	39.2152	389.481	32.0413	472.565	37.9993	466.796	37.7735	414.296	36.1224	364.861	30.6852	408.63	25.6295	334.343	32.6365	344.407	19.2868
FIG4:exon11	301.438	54.5379	156.424	23.4496	126.785	13.9209	107.951	15.6814	183.222	18.0273	153.229	14.5697	281.049	63.9936	316.562	58.1038	262.188	61.9852	313.292	55.9857	308.215	59.5387	253.882	45.7239	245.062	35.1071	270.222	51.5126	190.882	37.7449	228.486	49.5537
FIG4:exon12	344.37	47.9771	195.614	34.0056	146.157	22.4402	139.882	14.7361	208.803	28.3943	160.252	27.82	345.646	45.7612	404.472	46.3747	294.976	31.8382	337.488	43.6048	378.575	45.1338	303.26	33.0692	263.339	33.4586	286.142	36.4515	231.724	34.3977	238.071	34.0311
FIG4:exon13	402.375	10.0355	161.661	14.7343	171.768	6.13186	174.143	8.1674	223.571	9.24781	186.357	13.4954	326.143	11.4898	394.643	12.6238	301.232	8.39262	424.125	7.91101	395.929	7.08868	338.411	8.94382	240.893	4.41764	326.946	10.4871	214.589	11.8732	213.625	8.00582
FIG4:exon14	376.516	83.1591	176.717	27.1177	142.969	34.5161	130.943	29.6505	236.667	65.755	182.264	45.9634	326.189	88.3501	395.182	83.3348	319.83	69.689	365.132	71.066	359.145	80.3588	324.679	68.2154	287.818	76.3549	303.182	62.9495	220.654	55.2825	252.887	71.6918
FIG4:exon15	339.503	59.0207	156.797	34.2274	133.893	35.8129	138.576	22.5438	192.407	32.2309	167.435	38.3466	255.373	52.8303	338.706	62.7426	265.254	53.387	329.78	60.2906	322.859	59.3886	263.288	50.0299	238.26	43.8248	273.215	52.3979	223.429	32.8692	205.373	43.3015
FIG4:exon16	411.289	61.3274	181.396	26.8949	157.107	28.1075	136.792	21.7228	229.134	30.9849	183.886	32.014	375.215	57.8221	355.087	50.1498	323.188	49.0101	395.054	62.9514	363.51	53.5177	301.221	40.5502	284.779	50.11	300.302	44.2776	234.919	37.5362	255.738	37.1122
FIG4:exon17	357.174	38.699	164.536	15.9379	112.159	14.8479	153.71	13.23	194.928	15.0444	142.986	9.24104	241.971	28.1582	256.043	33.7784	223.87	29.4213	286.087	37.2096	291.232	38.3836	211.058	32.4499	184.348	22.1909	234.304	28.2329	183.623	21.368	221.986	18.82
FIG4:exon18	466.057	35.6896	218.854	37.7973	166.196	14.2706	165.696	21.69	246.215	32.4682	206.867	21.0632	346.278	29.577	450.639	28.6924	383.918	41.9232	440.905	34.1873	431.392	27.8625	406.373	29.7766	304.949	29.0762	378.323	30.5792	264.209	20.7094	258.57	33.6555
FIG4:exon19	358.043	47.5245	236.457	12.0346	138.702	9.17668	216.83	13.9312	257.702	28.5848	219.319	13.9579	428.181	64.2748	478	61.6959	313.372	41.9634	431.106	47.207	394.553	48.8611	380.936	46.3209	270.553	48.3297	355.862	37.6488	266.979	16.6662	327.479	25.0813
FIG4:exon2	269.422	41.8362	132.046	34.1769	131.743	21.5417	97.578	14.2772	160.028	37.4028	130.101	18.7058	213.862	34.3464	286.229	44.8344	232.294	44.1935	277.734	45.4876	264.972	42.996	224.11	40.3293	198.037	41.8137	214.055	28.4435	179.587	35.856	172.339	34.6908
FIG4:exon20	178.932	28.7888	97.8592	19.3018	71.8883	22.569	62.2427	16.69	107.83	18.4331	89.4029	12.9937	189.141	39.1692	192.102	40.4689	150.01	34.8239	199.15	32.8096	200.097	38.8971	171.592	29.0617	136.636	18.5824	163.369	43.4542	118.214	12.0265	112.67	16.034
FIG4:exon21	286.194	24.5606	113.581	15.2468	106.753	13.9927	129.409	18.5398	182.774	26.4197	138.022	20.4663	251.849	29.2199	276.892	28.7759	241.301	23.4511	265.763	26.7466	229.462	28.6806	200.624	23.0033	170.28	23.2044	213.538	24.574	184.183	35.3904	191.323	33.9066
FIG4:exon22	284.897	17.7673	174.278	13.3133	135.093	14.4439	162.144	25.6608	195.392	17.6774	150.072	16.211	295.485	23.2442	363.68	32.463	297.268	27.6411	311.557	26.0416	290	25.3969	310.526	27.1704	199.155	16.5147	267.031	21.5157	197.206	15.348	207.608	18.7781
FIG4:exon23	423.527	67.7099	236.883	21.8952	195.973	17.8644	177.58	15.248	268.553	36.2766	214.894	24.4842	446.33	63.2237	448.548	56.6205	381	33.9269	453.064	65.965	478.319	56.8445	431.41	64.6033	318.404	54.4694	340.404	47.9222	295.021	27.2787	307.207	22.6582
FIG4:exon3	416.493	84.0127	186.925	50.8431	185.418	41.7669	167.619	44.7203	264.709	45.436	217.164	56.2868	423.881	84.6585	431.866	84.5888	365.821	74.6997	394.388	76.0083	416.888	78.6061	349.843	64.7593	342.575	70.1999	352.388	67.9335	265.261	61.2348	329.201	78.2026
FIG4:exon4	373.156	96.7165	198.299	44.4787	150.772	30.1334	144.713	29.155	219.401	36.9079	195.623	39.8631	301.766	63.6264	388.12	86.8972	325.419	82.5313	360.934	106.541	356.455	65.3741	323.15	56.3772	236.329	44.1298	290.096	50.2185	220.365	54.898	272.389	49.1397
FIG4:exon5	324.59	31.2572	122.41	12.7533	105.23	7.59472	129.066	7.53186	218.377	22.1857	154.213	10.3909	240.836	16.8801	354.639	33.3861	257.475	38.6728	351.295	35.8944	278.377	20.2807	275.787	31.5278	202	11.3402	263.689	19.2791	231.033	19.0385	188.885	13.6432
FIG4:exon6	397.528	58.5942	204.66	41.9867	169.025	40.4304	144.987	29.2378	240.264	56.3217	162.151	23.8795	357.975	54.8507	404.811	59.8687	336.472	57.691	380.811	47.9339	403.233	59.043	370.459	52.8123	332.943	63.0764	369.516	47.704	222.421	39.4953	277.428	47.6803
FIG4:exon7	432.144	59.8157	205.194	33.7142	138.223	17.4995	172.906	37.2115	225.619	35.3937	198.309	35.9923	327.237	44.255	449.022	68.8552	319.151	39.5674	421.871	77.3326	405.094	48.7775	317.216	38.3717	276.914	42.8911	356.18	66.4633	242.086	42.7108	258.468	54.3113
FIG4:exon8	425.568	36.3219	199.91	25.3713	138.757	21.8583	150.604	22.0538	254.559	34.3857	177.144	22.3126	368.198	34.8143	420.865	34.1482	347.73	26.9234	433.396	43.7153	396.369	29.3663	346.739	23.9745	285.946	29.0913	342.847	33.9623	272.982	40.4048	256.027	19.9214
FIG4:exon9	442.497	58.9782	173.775	21.6202	171.393	19.7188	149.393	19.0653	216.988	22.5164	189.335	24.2001	355.393	56.685	399.751	44.8644	357.89	48.1812	387.312	48.8656	411.266	57.548	350.468	42.7899	288.717	43.0032	343.636	54.4716	233.127	23.0544	229.162	35.2496
FLNB:exon1	206.182	101.402	102.416	60.8106	94.8317	49.3629	90.9868	59.6256	119.723	68.4289	105.083	58.0507	244.274	120.817	229.469	108.156	206.347	98.9121	236.502	110.933	232.888	110.498	222.805	100.296	212.564	120.185	226.756	121.886	136.653	80.2121	156.162	101.818
FLNB:exon10	401.241	91.4696	235.387	54.4109	209.628	70.9183	196.504	42.9718	245.234	55.9404	240.949	44.6938	388.022	85.1948	453.934	93.3068	364.117	75.1761	460.066	92.7345	414.212	73.7275	381.102	71.9361	358.46	57.7231	401.226	87.1887	285.08	45.1486	286.745	61.5759
FLNB:exon11	281.218	68.0925	175.408	43.9347	141.259	47.8361	143.34	44.434	184.925	52.2844	150.667	41.533	315.762	70.5903	293.497	81.049	240.537	71.1835	319.095	77.2442	348.966	83.6859	285.068	85.6051	272.218	43.7403	268.959	60.4767	213.578	67.7588	228.707	55.8321
FLNB:exon12	547.706	82.9694	286.225	57.6641	251.113	61.2155	217.142	44.4026	323.789	82.245	259.515	66.8165	581.716	65.1485	517.858	56.09	423.554	53.8999	517.701	89.7758	618.397	93.5396	540.701	62.7585	473.574	78.4712	507.711	54.5292	361.211	84.9521	382.877	64.8025
FLNB:exon13	403.323	42.4595	159.597	17.7887	123.516	22.5617	141.75	32.1391	215.726	17.6393	156.54	21.4053	339.274	32.5814	334.282	37.9217	293.266	43.7261	333.556	31.2247	373.113	38.5434	322.089	28.1194	289.758	45.5687	295.5	20.6392	214.129	24.6547	225.008	18.8565
FLNB:exon14	340.539	92.2492	182.136	58.7454	141.61	35.4717	137.727	30.4398	206.403	46.4501	172.286	42.9218	377.422	70.7575	346.24	91.1419	292.753	73.7972	350.188	79.4189	429.89	108.074	348.136	81.0622	278.61	58.1406	327.455	79.0425	243.468	53.8458	236.539	54.8301
FLNB:exon15	477.866	27.371	242.493	13.3697	215.015	11.9649	213.403	20.1678	311.075	54.1981	272.381	18.701	468.552	38.0039	532.978	31.2498	402.134	19.9604	474.784	25.8149	576.821	10.1677	453.925	25.4616	396.127	39.5861	504.358	24.0468	358.545	18.9215	381.433	23.3104
FLNB:exon16	384.246	82.3809	214.912	34.1071	149.211	25.8423	138.474	31.1456	201.439	40.1732	186.871	26.3904	377.292	82.4582	373.058	83.654	338.205	59.3312	372.713	79.9647	400.064	83.3666	362.07	66.8114	273.637	51.1648	344.409	64.3006	239.596	46.8759	270.281	31.9708
FLNB:exon17	260.792	52.037	155.347	34.6804	136.05	42.1683	107.505	29.8254	197.663	36.3261	161.545	24.4453	315.05	55.3813	289.149	44.4847	224.188	43.5651	295.535	60.9255	340.703	68.7243	277.366	47.8543	256.96	32.2778	259.01	56.0058	209.535	32.9517	241.248	37.9872
FLNB:exon18	399.233	41.8052	207.794	18.7488	198.639	24.7965	188.206	30.8044	275.106	34.2908	220.178	27.5805	402.394	29.5116	424.167	30.0369	344.872	35.9874	426.878	31.3439	487.178	41.5692	395.456	28.9842	347.378	21.1708	374.533	30.1049	266.794	26.9626	288.7	37.1301
FLNB:exon19	350.227	79.9697	153.883	38.5194	144.469	42.1719	122.695	34.3794	209.805	47.611	173.117	29.0703	296.656	64.9204	299.078	81.2424	259.391	43.2687	349.531	84.5281	367.867	69.9479	334.109	66.1582	283.734	82.7245	290	82.0583	219.82	54.019	259.109	80.3349
FLNB:exon2	288.444	61.5498	143.888	35.1699	117.367	28.4116	117.104	19.7639	168.946	46.3434	144.911	26.391	289.977	54.4408	292.66	72.2046	261.089	77.5093	284.575	58.7971	318.205	58.2317	273.069	50.1435	247.405	41.5767	287.015	58.4322	212.529	38.1524	217.541	48.3475
FLNB:exon20	295.832	30.7372	169.473	27.5957	146.692	26.1467	126.04	14.5822	192.388	37.5638	173.15	30.5811	322.147	41.8999	306.692	36.5283	288.256	32.2848	342.711	44.4459	360.963	40.8792	355.099	35.5517	252.93	36.676	292.784	39.0536	207.158	25.6627	230.949	36.5165
FLNB:exon21	254.128	98.2068	149.952	47.662	118.403	46.6388	123.464	49.4775	174.316	52.8893	145.934	51.359	280.334	104.94	286.707	116.248	234.253	83.6853	278.576	97.0361	307.202	120.282	269.719	104.935	236.938	86.7394	259.526	90.9833	202.286	75.9551	204.559	72.3624
FLNB:exon22	356.495	46.7662	208.261	38.089	165.777	19.1531	164.435	18.0726	229.435	23.3855	192.984	16.4268	391.734	26.6007	336.457	25.7198	296.375	38.7506	387.87	40.911	425.196	56.7886	339.772	26.71	298.446	30.7057	315.239	30.0418	263.033	21.8784	256.658	27.1591
FLNB:exon23	482.884	44.4846	234.873	28.5104	205.277	32.0264	213.139	14.8007	297.711	40.5062	253.618	40.7801	469.994	24.807	472.121	29.0977	450.526	68.7996	485.179	21.6864	505.919	29.4515	489.497	47.6037	350.584	19.0501	384.861	11.6531	323.919	27.6501	338.78	26.4922
FLNB:exon24	330.251	62.1126	151.298	46.0825	111.404	24.9285	105.877	31.6866	181.585	42.9348	153.485	34.472	323.216	72.0362	295.871	70.0446	252.825	51.1373	292.848	80.4207	319.035	52.2676	289.743	53.3403	293.398	77.0971	272.48	64.6943	179.743	26.7094	195.608	31.2947
FLNB:exon25	247.657	18.3038	168.253	21.4141	122.056	18.3367	131.966	19.7232	190.191	31.8107	177.27	36.8091	323.157	24.4842	271.23	15.9812	257.365	21.366	320.146	18.578	340.815	14.8272	297.888	12.8027	297.388	34.4867	274.708	21.7711	204.972	31.2203	237.416	18.0112
FLNB:exon26	269.216	33.1947	180.313	31.282	112.112	16.3944	118.619	17.9153	179.575	30.8909	146.604	22.1145	292.896	41.9526	294.836	46.8694	241.761	33.1722	296.47	44.2684	373.94	55.7373	286.701	42.7868	225.306	34.4345	283.552	37.0148	200.179	30.5505	169.53	21.3762
FLNB:exon27	351.772	60.6871	193.521	46.8689	151.635	21.4129	140.76	32.2481	247.904	60.6155	186.701	37.3946	383.79	75.8254	401.359	72.6665	324.281	64.0585	367	82.5464	435.228	83.9967	354.964	49.5698	258.647	44.0609	334.94	59.2074	254.623	52.3742	268.964	53.7024
FLNB:exon28	495.895	66.545	253.975	21.9777	208.77	32.2809	192.975	13.8711	284.435	27.4002	243.155	31.5029	483.475	54.1838	483.665	57.3016	439.475	51.3242	492.75	70.1445	575.235	94.1604	470.27	57.7389	411.16	47.6374	457.695	59.4582	351.07	43.0785	321.09	31.2265
FLNB:exon29	461.729	22.3165	238.081	17.102	176.326	18.2081	194.996	21.2591	258.159	15.1283	227.519	23.3006	447.721	29.0912	454.508	24.8136	378.744	12.9205	447.14	16.1935	531.717	24.1191	418.279	11.885	426.698	25.6544	399.395	22.843	290.019	28.6248	297.888	37.5582
FLNB:exon3	255.62	39.2671	161.861	29.647	118.019	29.9039	133.519	26.3912	187.398	30.8832	167.87	32.3211	342.389	61.0538	287.12	43.4511	271.5	34.7107	297.806	43.8486	333.333	70.7457	297.991	40.7923	231.741	56.4162	267.796	44.5437	210.102	51.5801	215.639	36.2
FLNB:exon30	467.341	8.24953	237.183	19.9686	183.268	15.7441	177.244	14.2903	300.707	17.5129	246.488	19.4386	449.207	16.1671	471.098	6.61202	382.061	11.1237	477.5	7.90101	447.061	17.6078	438.622	13.0787	361.341	10.7419	487.805	10.8814	373.939	24.8334	385.732	31.597
FLNB:exon31	353.619	88.2599	226.292	51.426	168.071	48.0823	150.062	51.652	239.717	62.2124	206.708	53.5573	319.027	81.0342	404.451	85.3338	325.372	64.5989	378.796	80.6214	403.92	83.5967	358.885	90.2428	312.248	71.7816	333.327	76.0765	275.885	90.5529	282.327	79.9601
FLNB:exon32	322.907	56.0247	145.126	33.7709	135.768	31.0832	132.344	31.4282	192.053	35.775	167.04	45.2576	399.073	63.9649	310.232	54.8656	288.377	42.7381	346.715	56.3054	314.384	51.1231	297.291	53.8391	231.172	45.4993	304.146	43.2502	194.616	39.161	214.185	52.5011
FLNB:exon33	417.115	85.6026	220.662	44.9622	195.842	26.1446	189.151	36.5933	240.115	29.7585	242.928	57.4023	432.647	69.6253	421.971	65.2972	360.626	56.7854	462.209	69.9813	500.137	83.9394	423.662	67.5286	358.273	46.5105	413.424	73.5996	352.54	64.7998	308.957	71.4959
FLNB:exon34	474.946	58.1875	217.446	28.5061	153.832	23.0317	165.168	21.939	269.016	48.0917	213.12	34.7103	477.109	53.7997	452.788	59.3376	399.739	43.9372	494.853	82.2684	457.522	31.2436	422.886	47.8381	355.582	53.3825	439.163	49.005	260.022	64.2459	293.745	40.3122
FLNB:exon35	250.071	18.4754	181.527	25.1685	117.757	13.1351	114.834	14.4596	178.302	19.0637	140.817	21.3755	269.349	26.7181	277.615	27.0311	251.083	28.1405	269.408	27.9358	301.402	27.2976	296.089	28.1647	265.225	24.8126	260.361	28.9448	199.467	22.5304	191.414	20.5297
FLNB:exon36	292.271	76.335	152.187	43.8053	137.019	32.1055	125.963	44.936	189.107	55.6722	161.636	49.2455	345.654	87.2867	264.056	72.4236	267.037	92.1752	304.248	94.4661	336.528	104.163	293.364	81.726	285.112	80.1134	282.832	76.2003	199.949	51.7357	212.547	53.0389
FLNB:exon37	361.11	96.5606	205.301	46.7886	187.282	67.0294	158.626	38.8195	246.423	58.8479	208.963	50.7033	357.748	75.8333	385.939	95.4881	332.804	91.719	399.086	96.0902	445.564	100.889	400.172	92.2064	309.172	58.0197	331.865	74.3897	235.454	82.3671	304.534	109.379
FLNB:exon38	211.805	58.3724	144.03	50.6481	101.541	43.6936	116.774	32.6493	151.759	60.2206	121.406	46.6747	276.639	84.7243	266.902	79.5977	207.782	68.283	237.714	80.8506	340.797	108.56	274.94	72.8473	202.571	48.7091	247.203	68.555	200.767	68.6849	194.586	58.3869
FLNB:exon39	241.249	48.6462	159.509	37.0734	106.787	36.5247	111.935	39.5906	154.047	30.6932	138.152	31.3691	292.978	79.4364	282.126	75.2611	235.773	74.1651	277.606	73.3261	295.253	63.3181	258.578	49.2024	247.928	66.4074	253.726	56.6802	201.523	51.1998	208.986	35.5673
FLNB:exon4	474.665	11.9945	246.006	42.5992	208.639	11.0651	195.734	22.3693	329.411	34.5152	221.209	16.3824	442.291	20.7709	490.165	22.3005	412.892	42.8695	506.608	31.2383	557.81	43.0469	449.665	22.2099	346.785	31.5686	423.785	42.4346	318.551	19.2091	363.101	22.7361
FLNB:exon40	457.196	57.7142	241.784	21.1559	197.007	32.4824	201.007	19.3691	282.27	33.8137	208.446	26.4059	429.5	55.99	422.743	34.1404	382.635	39.2101	431.98	40.1904	464.622	26.1246	427.243	24.6495	324.541	15.2616	358.466	19.5502	284.588	41.121	326.878	21.6062
FLNB:exon41	200.222	32.5328	130.286	30.2364	89.9841	20.3717	85.4762	14.2097	123.31	24.3434	115.619	28.7686	195.944	40.1585	223.968	36.5868	176.635	27.0495	201.19	31.7666	233.016	50.5789	208.738	28.5613	220.69	31.922	202.968	40.6411	146.921	25.9913	140.595	29.6076
FLNB:exon42	289.979	114.334	161.049	69.7769	120.168	65.2554	111.168	43.5833	159.566	69.0569	152.608	61.1092	320.979	127.958	295.469	124.364	227.343	91.56	326.832	118.56	320.58	125.865	256.72	106.242	265.818	109.832	245.294	94.9275	201.357	84.801	200.559	89.5244
FLNB:exon43	350.246	52.9382	195.032	29.3849	157.631	12.7498	145.294	19.0969	228.636	31.7064	207.439	23.0122	351.455	27.7603	352.353	77.6023	315.439	42.3795	377.428	70.5978	416.155	66.4058	375.225	61.7211	322.096	36.9997	343.166	68.726	267.583	29.9021	294.561	37.0542
FLNB:exon44	426.214	44.3252	227.576	20.1357	204.948	32.6949	223.502	29.1487	303.175	31.9994	252.397	32.7294	431.341	35.1049	442.332	44.5957	356.725	28.7681	447.498	36.0135	485.795	53.0666	437.079	41.2763	365.563	44.8037	432.664	46.8675	317.127	32.5755	361.245	31.3268
FLNB:exon45	369.472	76.6547	189.304	29.2102	168.047	30.6819	162.453	34.9364	245.991	40.6446	187.897	30.2692	383.776	82.8488	343.117	67.1641	331.121	84.2023	363.514	77.9143	371.234	71.0523	366.607	78.6614	300.57	60.2694	330.995	73.1924	261.836	34.7381	263.136	51.8629
FLNB:exon46	390.091	24.0872	192.348	22.0225	167.788	22.881	180.768	20.6028	263.273	21.6799	199.737	17.3925	464.152	48.1367	367.152	22.5782	356.197	35.0784	414.939	52.5571	449.333	57.2652	411.707	42.1171	318.975	13.9798	416.131	45.1909	277.747	35.6597	280.626	21.0709
FLNB:exon5	277.597	60.1805	162.55	34.4617	108.457	26.7923	128.504	31.1757	200.023	53.4793	155.194	29.4627	313.326	57.1358	269.326	64.2237	252.752	51.4282	297.287	57.5732	326.636	65.1279	284.884	67.487	243.302	40.8038	234.411	30.2886	199.798	47.2006	239.574	52.5372
FLNB:exon6	342.455	35.1934	218.75	11.0144	181.307	12.8728	138.398	22.0577	200.966	9.94404	188.068	8.58466	358.773	17.517	348.489	32.4756	314.227	22.4339	400.466	28.348	420.807	46.0412	348.341	26.1858	278.659	18.5515	288.455	28.5524	245.841	11.6509	228.011	21.287
FLNB:exon7	380.931	109.763	197.439	37.3698	150.064	28.9834	153.694	28.8177	199.087	56.5828	223.306	56.1185	371.561	69.516	383.832	76.9219	349.017	72.1652	380.647	78.9661	443.734	71.4796	373.26	83.3195	264.965	36.6951	325.63	57.0011	243.809	61.6588	265.757	56.4256
FLNB:exon8	341.188	72.1235	197.471	37.897	166.764	43.1957	147.654	30.7878	231.005	46.9798	197.495	51.2185	388.486	65.7294	355.851	68.3929	324.418	63.971	399.817	73.1308	392.442	67.8013	369.106	64.095	314.875	43.0406	375.418	75.8914	235.077	36.567	288.37	48.6362
FLNB:exon9	383	10.3148	219.669	14.1202	176.622	15.5945	160.007	12.0371	276.905	18.3041	215.068	22.2749	476.507	27.4423	432.432	20.4048	371.304	32.3412	453.865	15.5558	498.432	29.5948	442.77	16.4735	346.311	22.1325	362.655	9.05742	270.135	11.6272	285.953	20.3889
FREM1:exon10	571.887	101.408	323.98	100.444	237.499	72.7213	203.885	39.3293	316.67	75.8171	267.211	81.7933	550.563	106.225	576.07	119.613	459.713	90.6944	514.986	96.5418	580.293	104.323	545.394	109.432	491.09	145.844	525.448	101.197	359.515	80.4126	395.225	110.196
FREM1:exon11	338.608	118.228	205.961	59.202	158.157	47.3345	147.209	57.3268	204.092	81.951	176.98	67.4071	327.758	95.9842	341.608	123.77	301.229	103.232	359.824	111.129	361.484	104.723	309.824	121.206	276.961	85.5369	336.294	94.0148	253.699	78.6473	259.118	93.6713
FREM1:exon12	451.831	29.7102	262.188	44.4968	170.952	15.7495	178.565	16.8544	260.72	23.7742	217.449	19.6846	418.295	44.7152	445.729	53.6242	402.585	50.577	409.879	60.582	447.826	32.5773	401.271	41.6104	330.198	38.4611	363.068	31.6342	294.111	23.9792	278.092	17.0785
FREM1:exon13	529.01	63.5211	260.525	20.6633	180.02	19.7286	180.713	32.6412	282.594	50.7311	211.436	37.5352	478.525	71.4298	486.921	64.0078	434.485	53.4316	491.564	66.1408	460.515	60.4689	451.554	59.086	387.891	44.6345	427.871	55.6499	297.069	36.4226	305.535	29.9228
FREM1:exon14	575.781	71.6452	317.169	58.5481	255.022	46.8534	257.466	66.5914	337.899	37.0289	274.809	24.7331	504.242	65.9142	543.438	55.2997	475.77	54.5247	582.225	68.9597	528.798	63.3265	534.079	70.4627	376.809	39.0455	486.809	55.9932	378.382	53.9662	359.961	46.3321
FREM1:exon15	547.68	54.9746	301.927	44.1755	227.553	16.3284	218.922	32.5868	316.721	33.1914	243.703	19.7586	475.708	32.3043	541.822	37.393	434.872	36.4663	501.534	32.0866	569.05	58.7423	445.795	35.3634	392.374	51.4541	487.342	45.8248	343.269	39.997	363.516	40.9933
FREM1:exon16	456.558	29.8683	235.51	15.0326	181.163	8.56172	158.587	12.5184	228.625	17.7836	199.913	8.29564	429.327	16.3223	423.837	28.721	385.529	19.1083	426.548	14.747	417.942	26.6334	378.673	23.9187	294.74	28.441	347.808	22.2078	264.5	20.147	262.394	22.0984
FREM1:exon17	511.62	53.1197	260.597	26.1345	183.897	17.2053	182.688	17.0816	289.148	41.2233	205.259	13.2663	483.049	27.6331	489.745	56.7477	442.567	45.6762	519.951	41.2682	542.981	30.9685	476.221	24.7082	362.852	28.9832	464.285	26.4723	275.376	37.4475	317.624	50.9952
FREM1:exon18	348.38	63.2735	191.307	41.6347	132.62	35.4935	130.498	39.2701	227.839	48.5672	155.59	37.2958	333.722	67.2881	323.702	68.0981	256.049	48.6635	335.059	64.6264	370.205	70.8362	312.595	68.5374	267.868	61.716	324.298	64.5702	216.571	54.3944	245.741	61.581
FREM1:exon19	301.776	66.0612	191.995	50.6183	141.934	43.1599	128.638	30.4809	203.311	41.5384	158.786	47.6574	305.796	58.5448	335.031	71.7614	264.546	57.5862	365.908	74.6838	331.245	65.9659	290.592	56.5043	260	60.193	273.367	62.1822	205.469	52.8033	189.112	39.6012
FREM1:exon20	436.87	73.9147	232.981	37.4355	163.841	28.4222	163.251	33.5386	266.56	41.768	188.739	27.532	392.715	70.2187	457.923	71.7723	328.135	60.2139	444.594	69.9579	460.802	96.5479	386.01	72.5322	320.406	62.7685	370.469	64.8671	257.71	43.1689	279.72	57.0337
FREM1:exon21	358.33	58.1697	209.811	33.2136	127.682	22.1998	136.009	32.3379	194	30.919	166.468	22.4954	358.227	60.2282	353.755	69.1184	293.88	52.9803	356.858	65.7202	357.562	43.1807	320.356	41.8317	288.536	51.7475	314.275	61.3002	204.961	33.1256	221.021	36.2785
FREM1:exon22	417.303	62.3162	229.845	37.8171	170.742	28.7668	162.774	30.6159	275.361	49.6286	184.652	39.9894	357.716	53.66	497.877	73.9373	329.187	41.9144	432.897	66.9717	447.981	66.2537	371.426	56.4895	254.774	33.1227	356.052	65.2832	283.819	57.631	276.161	53.6846
FREM1:exon23	439.612	61.5372	216.02	29.2139	166.645	32.6351	158.316	30.1869	279.928	53.1254	205.513	37.8276	378.059	67.3337	450.98	79.0442	363.441	69.5387	404.487	66.7882	376.717	72.0294	364.237	53.4269	273.789	44.5572	378.342	58.4431	270.276	68.0496	301.092	67.0852
FREM1:exon24	466.447	46.6179	256.204	34.6601	183.704	23.0458	183.35	25.0507	278.65	31.5631	223.544	30.7919	405.15	25.8799	433.301	26.3203	358.786	33.4903	424.791	33.7351	467.947	26.6691	415.845	28.5427	307.995	39.6518	381.476	39.085	285.937	24.0309	297.039	19.1217
FREM1:exon25	417.247	92.4957	258.625	68.9749	186.145	37.3053	172.513	52.0737	258.502	48.3773	194.247	41.2494	406.967	108.943	458.48	100.071	391.596	94.7028	445.364	114.309	467.345	114.359	435.855	104.357	326.244	81.6028	411.753	113.651	276.062	74.509	276.767	69.4511
FREM1:exon26	370.805	54.324	205.193	28.4837	156.405	22.7602	160.849	24.3046	224.896	35.82	196.226	35.7069	378.167	40.3805	387.325	68.2964	329.313	50.8223	370.092	63.8066	438.673	55.4386	397.598	63.0528	323.111	41.2676	336.172	51.175	257.887	52.8676	278.781	31.2479
FREM1:exon27	472.491	66.1542	282.382	46.3424	190.358	14.1436	192.462	20.0055	283.453	28.9108	249.877	19.4893	433.665	56.1219	447.42	53.5626	388.189	46.9522	494.151	62.3289	469.019	56.067	458.373	56.3519	362.533	55.2532	435.014	65.8786	330.476	34.8045	298.443	32.8971
FREM1:exon28	296.768	105.775	159.561	58.9652	130.116	51.4491	115.155	45.5459	187.258	60.103	176.832	64.3247	266.813	88.7129	319.103	117.154	249.51	85.4762	305.323	104.061	275.31	99.0924	250.265	83.8953	170.039	76.6081	244.058	90.2779	187.884	76.8937	188.348	77.4607
FREM1:exon29	462.821	47.8723	230.443	32.4752	163	16.2804	167.486	24.0325	237.921	33.7082	184.5	11.3229	380.05	69.3249	426.95	45.287	365.914	50.6965	437.75	43.0086	427.543	51.8524	358.543	50.7945	294.136	24.068	388.286	45.9122	229.071	20.27	289.079	30.1853
FREM1:exon3	338.75	55.3077	185.123	37.6269	153.25	37.9727	138.934	33.4261	216.426	74.4709	195.086	47.6694	383.455	80.9587	344.885	92.1485	300.422	63.746	359.164	78.3339	367.967	97.0933	334.66	71.0913	275.369	51.9341	309.869	62.7364	238.459	58.0276	262.672	70.3528
FREM1:exon30	247.446	21.12	197.349	29.2356	125.301	20.3204	126.687	18.1222	202.578	31.1672	140.783	17.1791	252.494	17.7835	268.759	16.2109	204.627	11.0141	258	15.8607	239.904	13.758	217.084	12.9739	239.711	13.4831	210.59	14.8636	221.855	35.353	185.386	21.3581
FREM1:exon31	368.55	118.129	184.2	64.3164	149.387	40.2461	147.225	50.4498	204.206	66.4029	187.4	65.4387	324.85	118.01	406.694	101.228	317.769	89.4057	419.825	113.159	374.819	126.398	333.087	95.409	273.956	119.786	295.762	88.4464	233.531	76.1784	253.119	84.9328
FREM1:exon32	419.181	101.07	217.871	51.3178	171.502	41.9286	158.863	35.356	242.602	72.7055	191	49.8746	346.711	77.13	396.233	110.099	332.823	84.1839	393.333	98.0151	405.795	107.105	332.618	74.5786	287.04	63.6478	323.827	89.2695	260.217	70.8777	278.104	86.7537
FREM1:exon33	261.845	23.9039	131.569	15.5711	80.3966	6.82344	94.3276	7.85703	136.879	24.4002	99.431	14.6576	191.724	23.6731	205.121	25.4214	195.052	21.7	275.517	32.8565	196.897	26.119	177.431	27.461	147.724	18.5527	173.552	11.3093	160.655	14.3203	152.052	20.7715
FREM1:exon34	417.274	64.6161	271.731	45.7869	194.04	39.2584	181.366	45.7536	298.686	44.1199	226.48	35.0926	413.154	73.4687	505.869	102.059	351.006	59.5505	439.074	76.9469	436.554	73.5731	437.297	106.189	313.017	49.2694	429.211	72.5061	329.166	63.2562	350.406	75.2214
FREM1:exon35	388.54	140.475	192.532	74.2715	155.791	69.9764	142.669	72.3645	226.338	83.8883	197.281	84.7451	320.022	100.483	354.683	126.284	294.986	109.505	368.453	122.887	373.748	139.984	323.77	111.129	274.317	89.3492	300.719	114.984	255.086	118.639	262.633	101.133
FREM1:exon36	374.532	25.3562	215.31	22.5422	147.651	11.4475	135.325	21.7376	174.397	8.01207	160.143	16.9907	307.429	19.7526	343.738	27.3303	291.365	21.4691	368.619	30.558	303.063	18.8505	334.444	23.186	271.341	24.6781	275.476	23.894	234.722	27.6402	236.817	21.0395
FREM1:exon37	336.344	63.8002	195.729	50.715	144.906	26.6217	147.896	20.0455	198.042	35.0275	179.312	34.1447	376.271	77.9262	338.583	53.8979	306.927	41.9567	333.562	48.2855	367.396	50.285	349.812	43.9745	258.625	44.0311	320.479	54.9277	233.146	45.7128	224.583	42.1253
FREM1:exon38	387.791	81.2181	223.995	61.108	154.209	30.6118	153.062	29.5322	237.436	46.4999	192.844	54.227	402.559	90.4763	407.659	74.0472	273.573	53.1774	371.488	76.3435	376.218	73.7373	329.488	69.6563	290.924	61.4229	348.763	69.8995	285.763	54.6343	334.882	66.4465
FREM1:exon4	415.99	63.7063	213.029	33.1092	148.819	28.5063	149.543	27.4293	231.4	33.5592	207.01	23.3693	382.181	78.6017	410.19	80.3396	345.61	46.3113	443.581	85.1383	409.6	61.4037	368.924	65.2666	255.6	44.784	334.133	65.6812	245.781	40.5033	261.257	47.3814
FREM1:exon5	477.593	38.2599	240.144	36.8704	169.115	18.3034	166.622	28.6814	240.519	43.5319	214.205	27.8314	441.167	22.771	452.397	35.7089	351.503	44.4508	445.163	52.2239	485.593	43.0393	406.737	36.0619	360.798	34.7341	350.413	30.5527	269.494	57.6759	285.391	37.426
FREM1:exon6	382.271	19.4408	207.908	14.1252	171.981	15.5317	141.343	13.3632	219.203	15.3692	201.382	14.2908	381.111	40.5423	375.589	29.8563	342.845	38.25	385.952	20.548	407.918	36.6426	404.681	31.0428	283.043	15.2144	368.353	24.2724	246.338	27.9624	266.14	30.5286
FREM1:exon7	471.027	74.0251	261.311	40.7603	175.111	33.7448	165.066	23.0499	257.15	49.7609	223.237	40.8235	431.901	66.5819	455.464	53.7881	372.069	33.4258	429.464	41.9475	471.775	61.2713	448.045	50.1781	311.243	41.2541	378.311	39.7269	257.26	45.6732	299.132	58.7781
FREM1:exon8	384.933	99.358	220.294	70.4806	194.126	48.7372	170.748	41.4353	253.227	73.4593	184.05	54.752	379.168	99.5708	432.218	109.231	335.16	78.9168	423.429	96.006	423.21	120.592	394.084	98.4371	264.378	64.6799	292.076	79.8114	272.941	84.7548	226.277	64.2328
FREM1:exon9	546.542	63.0321	302.845	54.6594	229.063	55.6233	191.641	23.9921	281.254	45.5003	262.092	54.4573	474.338	47.5943	490.648	49.4847	433.514	39.85	501.317	66.494	492.099	57.9206	466.408	49.4446	375.655	51.6613	399.887	46.8783	318.19	39.6744	357.775	56.6294
GDF5:exon1	224.206	46.3223	139.098	31.8412	104.682	19.7039	115.211	23.614	171.101	43.5989	146.15	34.4227	260.546	55.4485	236.223	45.1213	203.25	43.2095	248.502	44.9907	274.693	47.9891	241.908	39.765	195.31	39.7552	223.268	50.3177	185.402	29.6124	205.622	44.8094
GDF5:exon2	239.076	61.6643	137.736	33.5614	108.762	35.715	110.734	30.5323	156.915	46.7452	140.698	41.1791	278.003	62.3003	245.842	69.6759	218.508	65.0841	271.783	72.5765	305.543	78.5008	259.598	81.5096	239.58	48.1478	256.888	71.4143	177.721	54.7921	190.367	47.5032
GLI3:exon10	360.987	44.4904	223.669	52.3566	194.662	30.7159	175.682	31.9463	257.377	56.6913	246.397	38.3223	398.159	64.1912	382.914	51.9258	316.523	51.8941	409.762	49.2009	430.238	56.5588	395.45	54.4591	335.45	43.9572	328.417	42.5175	275.848	52.6126	303.073	68.989
GLI3:exon11	411.644	121.057	246.169	96.8815	181.131	46.9267	165.238	45.2354	229.194	64.4944	174.819	66.2948	394.506	129.131	416.525	126.466	394.613	113.825	415.394	147.425	462.3	135.991	376.394	93.5924	271.444	101.362	363.85	107.102	250.125	64.9998	249.412	86.3696
GLI3:exon12	477.406	35.2984	253.977	24.9132	185.04	19.1306	205.469	21.6202	298.166	33.9079	208.88	38.772	493.04	55.3832	461.663	42.3101	424.994	25.3499	498.874	41.4742	519.943	18.41	460.886	35.8839	338.04	55.8394	436.56	29.9846	274.84	49.2597	326.64	27.4444
GLI3:exon13	413.525	71.3229	254.741	38.4206	178.924	24.7107	169.06	41.3941	241.801	47.9165	212.037	28.437	422.857	48.5637	427.688	53.5588	342.047	65.6396	394.266	45.112	462.987	49.1825	452.093	77.3068	368.123	41.0653	385.439	39.1067	275.724	56.524	304.98	47.8147
GLI3:exon14	378.047	130.187	224.749	58.4649	173.038	59.4573	173.299	57.9294	223.769	54.891	190.074	53.5233	413.861	116.361	393.899	115.046	348.669	100.172	394.929	77.0335	431.32	132.145	378.609	108.541	319.831	97.5753	327.216	89.7882	265.473	46.2658	273.751	68.096
GLI3:exon15	304.828	111.935	185.797	73.4725	130.466	52.1962	125.728	47.4368	180.624	65.2888	162.224	61.8521	320.977	111.785	290.429	115.979	254.279	95.3442	306.075	113.29	349.137	124.574	303.063	113.865	284.452	85.4743	290.725	107.043	205.691	75.9505	222.892	78.3632
GLI3:exon2	468.716	49.0428	250.985	29.2731	184.276	17.7257	184.06	19.7852	265.627	16.0865	230.493	15.5316	423.179	44.4167	465.963	36.2519	399.896	42.2908	472.075	67.2133	499.478	78.0507	422.239	53.4811	407.828	57.8126	405.866	46.4487	323.739	30.6042	325.799	15.7994
GLI3:exon3	394.715	90.4134	227	42.3442	130.324	21.0249	146.755	33.1119	222.771	69.8041	175.099	48.0532	337.957	82.1967	331.818	87.0319	310.32	73.3923	332.462	83.9896	379.427	78.0344	297.632	50.4553	271.972	46.6558	313.601	73.6662	226.198	58.3188	247.364	54.0074
GLI3:exon4	508.983	54.2934	316.534	42.01	249.612	34.0516	210.397	25.1572	326.397	45.5173	252.164	36.4639	405.267	37.0523	547.267	48.4957	389.069	36.8559	501.216	47.1342	520.422	41.0319	471.991	42.341	397.129	36.2406	503.871	46.6345	370.017	54.1258	362.767	37.935
GLI3:exon5	378.148	45.2831	228.125	39.5886	154.866	27.8288	149.63	35.2117	210.736	37.7294	179.102	38.9683	366.958	43.5325	397.741	45.2421	318.431	42.8575	386.014	52.6501	438.093	54.7241	404.616	48.5302	280.972	33.0377	302.69	44.5224	237.583	38.2572	269.366	46.4541
GLI3:exon6	404.363	47.0838	231.624	26.0843	164.465	29.4698	123.631	18.7166	205.822	27.7372	206.541	31.1959	358.65	50.8527	385.42	54.6123	324.924	43.0464	377.312	44.6272	395.643	59.9045	364.713	42.0775	326.217	66.5163	365.662	50.5969	227.414	28.5428	214.382	41.4728
GLI3:exon7	464.094	63.837	257.542	36.0248	163.057	25.0455	170.259	18.4202	254.358	36.0841	206.976	46.2771	502.75	86.663	472.104	67.5112	395.59	57.117	478.255	80.4999	506.538	83.3519	465.797	61.7812	310.16	50.807	416.25	67.2741	294.156	41.6077	296.33	43.9513
GLI3:exon8	321.174	30.2255	213.996	40.5595	141.183	17.3153	154.013	37.7243	183.763	18.9539	178.036	18.258	334.482	23.861	329.83	32.6107	280.754	32.5198	296.777	28.3932	354.25	81.8981	334.183	35.9401	291.098	20.5623	303.866	41.4477	220.094	42.5624	270.737	45.6601
GLI3:exon9	377.202	99.6768	233.258	67.1215	154.105	44.3154	147.016	48.0411	206.653	56.0567	165.145	47.243	331.21	88.5489	329.282	101.316	314.863	101.67	347.185	103.123	424.242	109.738	337.742	88.9128	253.968	71.6415	318.984	90.5511	252.702	69.6878	254.234	86.7214
IFT122:exon1	134.692	19.1634	82.8846	13.0243	76.7115	11.4555	58.1538	10.2868	107.423	14.4729	76.0192	6.07628	185.923	25.6972	141.462	14.8871	121.519	21.3298	155.788	18.0862	157.827	21.7208	151.865	13.9509	130.308	17.7737	165.019	17.6563	107.423	14.9238	95.5577	13.4199
IFT122:exon10	402.93	50.0439	185.081	40.729	156.244	33.7464	157.616	20.8565	214	34.6206	182.64	31.5609	388.151	57.3621	405.314	61.2767	292.523	57.7279	414.07	70.6948	409.779	92.2779	363.081	63.6886	290.43	45.9825	329.605	58.4265	233.081	52.3752	300.779	55.9967
IFT122:exon11	453.837	37.4025	254.064	18.1473	192.604	17.187	200.139	13.7768	318.267	32.6895	243.064	14.7541	437.663	47.0689	446.847	35.3144	386.317	24.739	485.064	32.1498	475.658	24.7191	434.035	19.1237	375.505	17.0277	430.401	47.2732	348.54	28.6732	340.767	48.3217
IFT122:exon12	385.483	58.4332	224.161	28.1055	168.074	21.9505	144.094	21.0903	223.315	31.1763	193.98	31.8086	432.826	55.3646	431.282	59.0028	349.96	44.7529	397.691	62.6665	447.685	60.2293	432.087	58.1133	315.57	65.1409	337.752	47.1169	256.591	25.8447	277.819	45.5209
IFT122:exon13	425.685	87.6687	190.61	35.7682	157.437	31.6662	153.695	39.4002	240.953	54.4461	209.897	36.2789	402.695	81.4582	423.272	87.6063	375.437	83.8812	372.545	82.8538	430.972	100.73	376.822	86.6968	243.014	47.3424	341.474	76.2477	257.023	60.9087	262.939	55.6165
IFT122:exon14	356.662	96.7362	216.392	54.8999	158.453	38.4991	151.345	31.5365	215.939	52.5586	179.453	42.9957	325.736	76.7192	323.162	84.5598	296.98	61.313	349.223	93.6637	411.574	104.933	347.243	55.9296	273.486	65.8401	304.473	62.7971	236.203	61.6502	245.568	58.2307
IFT122:exon15	270.36	44.0225	127.977	21.3515	101.269	20.6173	119.223	26.8857	162.354	31.9596	144.543	29.2939	287.44	51.7503	270.983	51.1027	212.657	33.979	290.8	50.1654	312.686	54.307	280.194	45.8541	236.143	35.373	255.926	47.3558	182.874	30.1671	197.24	42.7479
IFT122:exon16	276.231	93.5795	147.62	48.5104	128.812	38.8373	104.361	30.8456	178.101	71.0235	142.87	53.6436	305.024	97.4377	270.562	85.1592	242.63	68.6523	265.938	86.6919	320.726	92.3047	301.712	84.909	242.332	81.3508	263.856	75.9696	182.288	62.8512	208.476	62.7086
IFT122:exon17	364.689	63.8811	189.543	34.6096	154.603	39.0758	154.576	33.2985	203.265	31.8672	186.517	33.9725	360.457	68.0459	347.179	59.0805	290.722	53.3073	329.311	57.5673	399.146	80.4581	342.689	60.6526	246.424	42.1262	302.43	45.3384	223.795	32.9524	241.55	31.5632
IFT122:exon18	471.297	27.6024	261.469	9.35536	242.172	17.6433	223.172	25.4637	350.578	25.8842	269.047	17.1884	523.188	18.2999	511.609	17.0774	356.719	12.1112	520.641	15.0178	510.594	7.98355	497.578	15.5561	300.953	13.8317	410.406	11.6493	370.141	17.2543	348.094	26.6671
IFT122:exon19	401.064	79.0304	209.855	43.626	188.89	60.7458	164.302	37.9298	233.256	54.2632	208.68	70.1861	436.814	102.174	392.913	106.308	295.57	65.9982	422.564	124.549	439.738	94.8494	404.506	78.1118	301.965	83.9957	354.82	83.8424	281.39	85.2724	281.529	66.7904
IFT122:exon2	485.597	53.483	235.104	17.8005	160.675	21.5983	193.156	7.20575	294.091	24.3668	233.779	21.4259	406.857	34.6025	452.039	39.755	384.649	41.2798	440.883	34.5372	439.831	36.3779	452.87	43.2147	288.299	47.4356	403.883	33.2138	314.805	18.8177	340.286	28.3743
IFT122:exon20	476.107	19.6623	227.633	21.3602	198.011	25.717	175.864	16.7537	284	23.1635	207.322	14.1603	478.847	13.0216	471.689	20.4917	393.825	12.4137	514.91	20.23	539.847	21.5503	478.537	23.1563	390.576	23.3656	453.367	16.9748	290.859	15.9037	317.638	21.5371
IFT122:exon21	300.72	99.6873	137.176	36.1869	135.72	45.3134	131	51.3894	177.154	67.0008	137.214	53.6051	318.434	96.8916	303.06	84.257	271.313	82.1902	311.665	96.1704	346.253	82.0933	274.621	78.3493	232.088	73.1364	286	73.8052	179.489	54.6775	219.648	82.897
IFT122:exon22	545.265	58.2285	252.407	39.7646	190.354	30.5415	156.363	20.7132	239.469	20.8575	211.841	33.9825	532.354	63.2669	440.77	45.4037	456.239	43.6909	456.929	34.2133	508.558	39.507	496.708	49.7667	376.681	21.4015	391.372	49.8428	290.327	36.6512	313.885	32.293
IFT122:exon23	310.47	87.8149	145.199	35.653	114.854	41.5486	129.344	35.8625	151.722	48.3749	147.921	38.0802	294.404	78.5607	283.437	89.2325	236.828	64.6036	299.079	85.6151	305.993	80.3857	277.695	72.7953	254.603	66.623	263.179	61.2554	182.278	34.2637	175.483	38.295
IFT122:exon24	417.238	34.8382	227.552	24.4473	181.648	25.3881	158.438	22.0798	251.314	33.0615	210.362	26.9294	444.21	31.9966	384.219	33.0722	338.029	24.8091	405.6	35.4893	432.962	35.6707	369.619	29.8394	313.095	27.4053	359.238	28.733	291.638	41.3438	314.933	30.715
IFT122:exon25	372.973	22.0695	224.324	25.3525	200.432	10.4287	160.18	10.5255	283	28.2778	218.928	20.0657	503.333	20.3226	415.694	12.4007	352.505	15.4977	412.369	24.6023	477.099	23.3472	432.018	21.0804	316.559	8.32377	400.09	14.9335	290.081	29.1723	312.027	17.4176
IFT122:exon26	247.574	51.1668	125.148	34.0047	130.023	35.5233	110.017	17.6921	170.994	28.1481	167.938	34.6056	307.659	50.5762	245.335	34.8836	232.312	46.2328	240.75	36.4681	313.545	58.8114	255.881	36.8185	262.852	51.507	254.938	33.727	186.256	39.7276	191	42.5785
IFT122:exon27	308.385	73.0264	136.525	35.0334	118	25.8367	120.139	30.8985	178.746	42.2704	139.656	36.0548	275.23	56.9015	277.795	58.8713	248.443	68.3797	310.238	71.3672	304.582	65.7557	279.402	73.3557	246.369	63.8811	281.918	75.4633	194.918	38.3457	195.787	43.8194
IFT122:exon28	374.118	60.1738	195.316	36.3868	163.735	27.7959	150.706	26.1947	218.581	53.6094	195.478	33.8207	415.618	72.5323	354.956	52.806	346.103	63.3931	369.787	75.7708	489.147	80.1344	411.272	74.1975	270.051	43.7822	345.243	50.1044	259.029	44.5629	256.882	39.0758
IFT122:exon29	417.933	80.662	202.833	42.0728	190.644	54.5779	183.4	41.8289	257.433	55.2236	246.933	54.1985	422.444	97.7488	388.333	86.0549	384.133	71.1965	442.056	74.2431	475.156	97.6772	421.489	81.17	341.511	72.2263	400.8	70.4498	317.511	61.9293	350.422	77.6829
IFT122:exon3	522	68.6412	208.484	32.2803	175.695	32.7567	199.105	36.4512	274.032	50.0664	213.074	36.0641	379.4	44.0223	494.232	62.6327	385.989	44.7174	489.726	68.3712	447.895	66.356	411.811	54.6809	313.684	38.9348	409.8	51.8549	300.968	57.6662	281.211	48.3874
IFT122:exon30	206.171	61.9932	105.149	32.6919	88.3829	34.2988	94.1371	29.1592	119.451	35.2178	116.469	42.2755	223.04	53.3155	219.771	48.5514	175.04	43.7492	220.966	58.6009	284.246	49.5631	236.857	53.1491	197.08	53.2145	194.474	51.5	139.074	54.5489	142.76	57.2375
IFT122:exon31	204.99	25.856	95.4	21.356	94.35	11.3826	71.74	7.09192	113.34	21.5965	102.9	7.15415	207.43	35.6196	200.85	29.6458	186.34	37.5723	214.05	30.9905	229.27	37.4823	218.38	39.3358	145.11	31.0805	201.26	49.4278	140.99	17.0172	150.73	27.5112
IFT122:exon4	451.157	47.277	157.933	10.3779	150.056	29.1175	166.584	17.1562	253.888	34.423	222.27	27.2325	369.584	48.8311	461.18	47.0808	380.562	41.2523	474.854	52.4347	405.337	37.1269	378.798	25.5797	244.596	42.4536	356.079	31.639	222.281	29.6805	272.045	44.4624
IFT122:exon5	398.411	54.6865	214.46	51.2763	193.675	40.7002	162.233	20.3835	265.061	59.291	195.129	42.5074	395.834	49.0418	451.54	84.2979	354.172	47.5767	432.227	81.019	466.663	71.7035	399.613	60.4835	322.411	54.7355	406.319	53.4323	281.681	59.681	301.423	42.5841
IFT122:exon6	470.529	16.2773	194.08	18.6381	183.805	15.8201	181.747	30.2144	269.126	19.2848	218.402	23.5251	404.931	23.6323	488.724	32.8069	367.322	22.5179	404.908	32.0024	448.69	26.9247	413.897	22.5249	304.77	24.3147	385.195	22.9539	264.966	16.6401	288.977	24.8465
IFT122:exon7	412.169	43.8986	177.494	19.0288	154.039	21.8062	117.649	7.32653	245.26	26.4985	173.857	21.7218	375.506	36.7243	442.792	41.0748	346.039	39.5915	445.571	48.2688	422.494	48.5288	342.688	36.9592	281.584	43.1879	333.675	35.7401	253.26	23.3905	224.766	31.0271
IFT122:exon8	394.217	43.4346	213.064	42.545	171.561	36.5854	168.28	27.9761	271.892	49.0688	184.07	37.389	351.255	39.6966	343.522	40.0691	294.019	33.7051	371.229	43.3169	413.707	38.0856	314.592	36.5617	294.452	41.6609	310.331	46.7509	264.822	42.1264	296.637	46.8064
IFT122:exon9	446.193	58.2495	199.005	18.4194	163.738	14.5905	161.086	16.1679	224.545	35.9036	193.503	32.9174	378.481	44.4842	406.31	48.7924	364.422	57.8448	483.316	72.3439	457.187	32.334	431.674	49.8373	301.214	20.4705	361.802	27.6652	273.193	29.184	289.834	40.4948
IFT140:exon10	276.622	57.8174	146.16	26.2891	140.212	19.4711	143.897	28.3547	209.115	22.5835	191.455	24.1534	383.038	46.8461	293.09	41.4395	257.353	33.9779	299.083	39.9779	379.654	45.1394	335.192	32.8753	258.583	29.3732	301.462	28.0293	218.744	34.6378	213.397	21.2541
IFT140:exon11	339.664	20.3652	162.85	22.4356	126	10.1334	126.383	12.697	211.364	23.0956	183.318	16.1155	356.477	34.9572	326.444	31.8356	284.78	37.4334	350.832	45.2276	394.121	33.4107	357.664	32.8468	284.444	21.0591	320.883	31.244	227.36	20.6363	243.472	22.7602
IFT140:exon12	350.313	49.6883	183.349	24.9333	175.072	40.4305	131.602	17.5123	230.036	36.7435	163.783	20.6734	405.253	62.0055	327.747	40.3333	231.904	33.846	370.639	57.114	403.157	42.3425	311.916	41.4494	386.024	56.642	358.554	41.8852	286.289	41.9877	284.904	37.803
IFT140:exon13	360.794	67.2088	180.029	11.3691	175.324	25.3315	177.696	36.822	205.088	31.8502	168.216	28.8199	384.186	57.9357	376.422	64.0059	326.637	49.4073	342.108	46.017	408.892	74.638	425.265	47.3698	338.588	56.5092	315.961	59.1156	243.48	46.2744	268.422	41.3707
IFT140:exon14	296.384	62.2184	132.283	38.1916	94.087	28.0585	112.594	35.9332	170.051	40.289	115.362	32.6615	259.891	51.5235	284.797	63.5816	233.833	63.9062	278.833	59.9695	276.29	64.445	265.493	66.7368	170.87	58.0402	243.667	55.0958	204.152	51.8825	213.826	52.1472
IFT140:exon15	182.352	80.0217	96.8281	44.7291	72.75	40.6384	77.3203	39.441	108.852	33.721	94.9375	45.4707	183.453	69.3744	175.055	77.9733	165.656	72.1802	166.266	74.4805	233.594	89.917	185.93	73.3385	181.922	84.8855	179.742	81.344	121.438	56.7647	144.562	66.9307
IFT140:exon16	514.695	57.6446	208.752	25.4225	236.95	32.6908	184.887	26.799	298.149	42.8789	259.496	28.6268	452.901	33.9328	530.865	76.8084	401.681	37.9444	485.433	48.6237	499.504	43.0658	440.745	45.0378	419.631	44.9734	395.652	43.3031	357.234	66.7469	343.014	53.0531
IFT140:exon17	343.83	18.0448	153.597	12.0063	165.614	36.6066	173.67	22.1229	224.688	45.626	184.074	38.3844	379.54	34.7181	326.886	21.3801	322.778	41.1645	345.011	9.32155	414.062	32.3227	357.324	12.2074	302.301	28.8712	357.114	27.296	232.006	47.4237	270.938	45.471
IFT140:exon18	227.732	49.6438	104.606	28.1397	106.507	27.0575	98.6549	36.7329	180.204	48.1295	123.592	32.9672	251.62	57.6846	247.162	56.975	196.021	38.8488	217	36.8093	273.148	51.7988	232.331	37.8882	175.81	39.4242	223.5	47.9396	174.19	38.5321	238.366	58.6442
IFT140:exon19	371.51	42.006	170.2	14.0736	147.848	26.9482	165.076	32.6246	235.5	29.3366	205.89	16.0431	376.981	64.2149	358.686	43.6586	320.867	26.4744	390.9	30.2018	409.852	42.2181	401.471	32.1334	299.271	21.135	354.814	21.2301	256.824	24.9737	281.89	34.2816
IFT140:exon20	221.66	52.0933	104.473	24.6415	128.91	34.2502	127.793	37.2595	153.415	30.1887	141.532	47.8344	263.266	56.9863	226.266	53.0464	208.431	46.9104	267.08	47.9797	300.293	55.9944	298.936	66.8002	225.154	43.0727	261.489	47.7225	185.771	46.3027	209.819	51.937
IFT140:exon21	178.224	34.3518	78.4726	18.8122	80.209	24.9318	83.5871	23.753	103.244	23.1498	118.164	30.704	238.542	37.7835	196.682	52.2406	197.97	53.6511	222.642	46.301	256.935	58.3256	217.91	46.2754	180.92	31.6201	211.05	48.1718	122.154	31.6241	166.035	28.9205
IFT140:exon22	194.226	31.3822	67.4811	6.80788	77.4906	7.95133	82.6509	11.7425	113.009	10.2274	102.17	10.6721	216.321	23.6851	162.387	14.4477	187.623	25.1947	214.575	25.1873	224.264	32.1876	190.142	25.751	161.434	25.2077	205.821	26.6222	137.726	26.3014	159.66	30.5885
IFT140:exon23	286.622	87.8652	117.524	43.3964	123.035	43.8315	116.189	46.1577	161.28	56.1383	144.503	54.7728	328.273	93.9236	309.392	86.9703	233.098	78.804	285.259	92.5031	323.287	94.3696	314.573	94.4311	250.664	86.8348	274.699	91.2824	187.818	63.9087	211.035	79.7734
IFT140:exon24	271.305	31.8268	119.032	15.9556	127.617	25.8682	118.948	23.092	169.26	34.5734	163.188	24.303	305.786	29.65	242.11	33.3458	243.565	28.5737	295.013	24.8717	326.39	32.4318	282.896	27.5067	262.695	34.307	290.169	47.1903	206.974	26.5837	210.727	28.1885
IFT140:exon25	278.302	40.5841	136.043	28.3549	135.022	30.4073	144.338	33.1766	185.899	47.584	181.281	29.8428	351.511	59.1303	283.101	53.4875	275.072	57.829	308.482	53.9572	354.784	56.8046	346.137	64.6463	269.827	40.5477	347.633	63.1909	240.194	61.96	241.863	31.4878
IFT140:exon26	285.762	59.7524	122.13	23.3492	126.663	29.5877	123.813	24.732	150.057	30.6112	160.658	41.7985	314.824	58.2091	270.58	56.2413	250.611	50.9355	301.109	59.9091	343.052	66.7218	297.332	63.9255	261.798	51.6606	261.352	45.1624	175.326	33.399	198.575	50.9334
IFT140:exon27	208.968	44.5981	93.4332	36.4426	79.871	25.9362	88.6129	32.2333	115.581	36.5172	109.631	27.8867	238.203	72.569	201.369	59.0385	181.221	56.1579	186.594	46.5164	243.3	62.2889	218.111	48.3648	162.594	42.2942	196.77	46.1573	147.189	49.6243	147.221	43.2412
IFT140:exon28	291.404	54.3013	125.498	29.1665	135.637	37.2273	104.565	11.8037	161.35	41.9908	166.372	43.1549	367.359	70.732	283.924	44.1309	259.592	44.9853	335.825	66.3785	364.758	72.2568	320.538	49.1423	217.063	52.1684	305.049	48.3521	217.543	44.5986	196.704	36.6091
IFT140:exon29	192.068	18.1905	78.1921	23.0641	92.6215	15.7071	93.4915	26.9775	160.277	36.6655	118.09	29.1187	223.695	43.3799	207.085	43.9263	198.955	33.1091	239.52	28.5315	282.181	39.6146	225.559	20.5066	193.994	24.4188	202	35.3634	163.26	40.9791	175.825	51.6397
IFT140:exon3	375.726	74.1709	144.408	20.3835	145.822	25.7424	146.535	20.574	230.51	43.9265	180.478	15.8181	389.936	50.9986	393.471	52.9342	303.611	61.2475	420.771	75.4875	482.975	78.206	420.076	75.2551	286.121	36.246	392.427	74.7154	231.28	31.9262	262.28	33.5301
IFT140:exon30	330.717	34.2177	139.434	23.8651	123.586	21.4872	149.086	29.465	216.382	31.0185	179.191	32.9948	330.651	36.9001	325.454	47.0048	309.875	36.3202	328.447	42.8456	422.888	35.2442	337.809	43.2748	252.717	16.2576	293.421	27.259	198.421	22.5234	194.52	21.5459
IFT140:exon31	268.862	31.1812	142.046	31.7141	132.761	11.215	131.927	18.4549	181.665	11.083	155.858	17.3796	352.101	37.6307	294.376	30.7645	246.174	38.5741	297.587	17.4077	327.771	22.2755	312.495	25.5378	272.188	22.2855	280.252	20.2716	205.05	13.3213	228.005	29.3032
IFT140:exon4	305.125	26.6274	146.151	30.4349	142.841	12.8216	139.185	11.7376	210.871	14.5141	177.879	12.9325	376.194	22.302	320.875	9.66929	281.237	11.5173	333.095	27.9424	400.448	39.0811	350.246	25.7291	297.793	32.8713	328.254	18.9734	245.651	14.695	231.616	18.7135
IFT140:exon5	290.545	44.1692	149.712	32.2877	143.356	31.5759	146.712	26.6259	190.121	30.2486	158.689	37.6128	307.538	41.1284	299.432	36.7008	240.561	36.8552	268.386	36.6137	342.75	45.5773	351.03	45.7706	215.341	32.5506	273.97	52.8138	208.205	22.6903	240.015	39.7872
IFT140:exon6	409.255	12.868	203.843	17.6498	187.359	12.5303	177.595	13.711	268.556	17.6049	228.281	12.6045	427.124	14.7912	458.876	22.1619	378.634	10.9729	439.725	20.2238	503.673	19.6943	434.974	19.2374	356.216	33.4648	394.013	24.6865	277.333	14.0023	309.529	20.3871
IFT140:exon7	283.892	81.9725	123.855	35.1615	112.392	27.2445	101.575	25.5579	152.849	43.4964	153.833	35.0983	264.371	71.5189	261.823	59.1984	252.425	67.2365	288.43	73.0339	321.946	70.1418	295.151	66.3266	199.72	43.0348	276.855	74.0328	180.21	30.3891	181.022	44.0846
IFT140:exon8	263.314	33.2247	159.216	9.30945	120.304	6.16568	117.696	12.8014	213.843	30.3148	181.304	22.3827	306.931	38.8509	274.588	55.8233	233.392	40.0376	316.461	43.7981	337.814	38.2578	290.059	33.5907	293.147	29.2674	271.471	54.202	205.186	40.2007	240.392	30.3896
IFT140:exon9	398.427	46.2613	194.239	33.2171	164.726	11.8479	158.419	18.4962	245.402	28.0999	190.581	14.5266	334.923	18.7783	420.009	37.0437	301.923	33.5277	413.65	38.4042	434.325	51.9173	361.786	29.724	281.487	24.3578	361.427	33.5542	236.974	33.7931	278.291	28.8064
IFT43:exon1	201.215	30.8634	135.754	19.5104	121.969	29.4433	107.954	13.5213	147.708	17.2941	173.415	21.6137	253.431	39.5115	222.185	35.5523	180.154	23.0727	234.154	41.8738	235.908	39.978	206.662	33.95	200.585	31.4999	206.615	35.4523	148.108	39.5743	206.923	41.9007
IFT43:exon2	238.728	19.2299	166.097	16.8584	120.602	19.8333	113.816	14.5074	178.417	22.8321	134.553	15.9882	236.971	19.8165	252.67	21.9828	199.175	17.5485	255.485	24.454	309.272	30.1061	238.01	20.9722	218.136	29.23	233.388	23.7929	199.291	27.3756	193.961	26.9072
IFT43:exon3	452.679	24.2773	272.59	12.5981	204.295	10.7427	200.756	12.6195	285.038	13.9027	226.91	11.874	451.962	34.134	388.833	23.5589	401.91	22.6648	462.987	31.806	477.359	17.4169	412.782	15.0847	359.346	15.9934	384.551	22.8101	309.359	15.4407	349.654	17.4146
IFT43:exon4	456.524	27.9904	303.324	51.3402	197.324	19.9	206.514	30.719	307.438	46.1042	264.886	27.8413	454.162	53.169	491.038	42.3384	414.057	22.8401	505.943	39.0894	484.371	42.0218	464.181	22.7464	351.095	25.9773	459.876	38.4372	296.848	47.1945	330.343	40.2692
IFT43:exon5	373.41	45.1275	206.193	22.0606	198.313	18.1934	161.59	12.3723	235	15.375	197.566	26.4742	433.807	37.5027	433.699	48.8324	363.542	44.4026	436.53	47.434	491.133	52.4629	375.518	37.6917	289.458	33.7824	340.373	34.8175	252.53	20.6045	276.928	27.1036
IFT43:exon6	396.081	60.6892	230.86	34.5578	155.57	21.3858	157.535	34.1886	292.663	72.7262	198.314	24.8346	413.663	66.1641	444.837	65.1781	351.698	52.8621	434	68.9508	474.872	67.1444	440.43	54.4777	338.872	45.3555	381	58.237	263.5	50.8578	313.128	52.4615
IFT43:exon7	237.753	54.002	120.671	34.135	106.63	29.083	105.836	27.5459	131.534	33.8153	133.63	34.5187	273.699	56.2847	226.904	50.3772	226.822	53.9973	253.233	47.1486	256.247	63.3256	234.603	55.7466	207.726	48.5107	225.589	49.5395	172.616	44.7784	187.219	50.2149
IFT43:exon8	293.515	36.9083	183.377	51.3023	137.885	34.5863	126.023	35.7102	194.454	28.5364	154.923	49.7629	322.046	73.821	284.623	36.9589	308.254	48.1613	303.123	32.5171	367.554	50.9479	315.515	57.6811	240.192	51.9278	292.454	53.9969	199.977	49.9431	206.654	65.1994
IFT52:exon10	462.218	24.6975	247.248	43.4009	184.467	34.7915	177.485	39.9325	285.648	55.3644	226.303	16.6079	507.867	42.8018	432.721	36.6901	402.982	38.9076	501.667	71.6236	560.091	61.5389	484.867	41.3715	397.024	43.4532	431.364	51.5575	290.648	38.566	342.545	46.4406
IFT52:exon11	310.888	74.706	171.653	50.6661	121.316	29.9438	112.561	25.2509	180.082	55.3194	149.245	36.7188	346.133	77.4507	302.878	73.8893	260.98	68.3391	328.265	97.0183	333.98	75.8274	301.694	72.2553	280.184	56.854	317.418	68.5995	206.806	59.324	214.153	45.0526
IFT52:exon12	287.076	54.6521	151.076	33.9462	139.059	30.6249	125.244	30.2103	180.563	45.5115	141.261	35.9532	225.059	41.8766	275.143	54.4276	228.378	35.7657	305.496	69.4984	257.16	48.7507	271.815	46.7989	170.748	29.1528	224.227	47.6775	229.723	64.0052	230.655	62.9896
IFT52:exon13	387.994	59.4743	172.167	23.5536	153.397	28.3894	164.654	30.6619	248.994	56.3034	172.513	32.8314	369.744	55.3283	360.167	52.3659	304.321	46.172	364.66	56.9881	396.346	60.0979	373.673	53.919	232.173	36.9064	313.417	46.3688	238	41.8686	233.519	47.4145
IFT52:exon14	480.603	39.6396	216.724	26.7672	183.19	19.6133	188.5	25.183	267.81	31.0814	188.448	28.0508	406.31	45.2417	504.828	46.3091	380.31	34.3569	470.603	52.841	386.931	43.2986	417	42.2652	305.448	26.6407	352.776	38.4338	267.845	33.4967	341.431	43.3525
IFT52:exon2	303.554	35.0723	165.238	19.7283	132.492	27.6288	139.7	33.3601	186.9	34.8765	157.785	36.7782	268.877	35.8206	299.346	51.153	281.246	39.7847	310.746	41.2629	338.3	48.8312	286.938	37.6091	230.862	33.126	247.485	36.4371	208.5	42.7124	235.977	46.9979
IFT52:exon3	268.969	38.6554	139.99	43.3201	113.592	27.1258	99.3061	10.289	228.857	25.4056	172.102	43.39	222.939	54.3161	282.612	48.5347	214.449	39.535	310.327	41.4054	266.418	45.1976	242.735	45.6087	209	41.1394	206.929	38.5404	161.082	38.5146	230.633	40.8107
IFT52:exon4	345.271	98.9697	167.293	39.8581	133.979	35.2566	135.179	30.8567	208.507	49.0385	163.779	50.8798	248.7	50.0212	358.521	75.95	239.457	56.1448	343.486	80.6896	291.129	58.569	285.307	73.3397	189.664	51.0205	259.014	74.8567	200.329	54.6804	218.3	51.509
IFT52:exon5	356.488	35.8141	180.744	16.0698	138.012	14.3809	128.628	18.1205	219.698	12.1859	142.523	10.2426	284.442	19.9361	428.721	39.1839	306.721	22.7066	409.802	33.1154	368.709	34.2465	306.884	32.4046	267.047	21.4821	319.895	23.0993	231.105	21.9116	250.523	22.4896
IFT52:exon6	289.744	25.8241	141.902	16.5854	130.22	17.2777	115.049	17.1377	203.439	29.3321	185.951	29.8953	248.671	26.9041	286.549	26.2726	284.585	25.652	358.927	27.9465	321.549	21.3132	282.695	23.5433	203.707	22.4464	293.585	29.0606	201.817	34.6945	219.756	18.9128
IFT52:exon7	375.642	39.9558	167.328	13.5566	147.27	10.8976	150.095	15.9313	221.92	25.4974	187.518	24.6051	345.942	28.6792	408.35	37.119	328.182	32.2491	381.766	38.1291	341.642	23.1478	363.978	37.2891	248.248	29.5741	312.423	26.9991	243.088	32.7848	262.54	20.2059
IFT52:exon8	366.887	64.503	181.041	45.4198	161.485	41.0132	153.804	37.3878	228.289	61.5809	189.608	53.3664	248.33	74.4115	359.412	77.172	280.845	77.4476	317.763	69.8313	339.443	85.0103	296.691	60.766	237.144	48.1798	274.866	73.3308	222.794	49.3731	206.804	49.7078
IFT52:exon9	344.354	51.2185	186.785	21.46	156.215	27.3232	145.089	23.4609	213.608	23.1175	202.57	27.514	339.759	58.9968	312.835	47.8366	267.962	49.2116	344.506	60.3237	321.253	49.8638	300.165	46.07	234.19	45.4634	304.165	34.1184	224.418	35.6948	233.937	36.8724
IHH:exon1	232.071	66.0415	141.434	38.2544	115.298	34.7573	104.852	24.4793	139.117	25.9946	132.569	35.2338	298.117	84.0339	248.84	78.2772	229.578	70.7206	250.015	80.2189	300.628	87.8858	239.766	85.7096	274.591	56.0458	205.36	57.708	188.775	47.4145	192.191	52.6432
IHH:exon2	198.621	17.7668	126.25	17.0628	90.9743	14.4973	84.5037	15.8699	143.121	19.0758	108.125	17.2108	273.522	34.4273	258.217	29.9739	217.386	23.3989	233.768	30.6029	255.404	29.7394	207.386	18.9531	215.401	24.0013	256.261	30.3873	179.592	30.4365	171.206	21.6142
IHH:exon3	225.496	55.2221	131.07	37.1035	105.409	32.4307	96.5537	24.8886	143.224	38.8222	128.07	39.7838	271.01	53.6697	221.416	48.0878	194.172	37.4887	240.109	56.5052	297.442	66.0597	234.188	41.3444	227.884	48.8224	238.342	51.6788	163.94	32.1931	187.419	51.9856
IL11RA:exon10	284.262	18.1593	166.962	13.5906	137.885	11.323	121.154	9.06947	220.631	12.8233	171.462	12.2013	283.685	11.989	286.185	16.3559	242.531	12.1803	324.446	12.2323	368.831	20.6086	313.246	12.2437	243.546	35.7645	314.554	13.0146	210.762	14.5851	193.077	24.3293
IL11RA:exon11	276.383	54.3864	149.196	39.3143	144.888	29.8402	122.692	40.4784	190.673	49.8961	180.103	56.1972	301.327	53.8721	291.318	64.5232	250.252	50.1949	313.262	74.8169	340.692	87.6742	259.841	60.3643	239.523	53.8235	329.43	57.8381	178.486	56.505	218.822	56.6052
IL11RA:exon12	356.333	65.7873	214.742	17.4779	160.624	26.8453	149.473	33.043	225.946	19.2096	184.796	21.0024	341.301	32.7709	353	53.804	269.43	34.8355	357.892	47.7954	370.473	42.9587	329.194	36.6799	315.634	27.3105	333.452	54.8511	234.215	26.9971	240	40.6592
IL11RA:exon13	134.704	3.76027	68.1111	8.39566	65.6667	5.442	74.5926	5.0783	96.2963	9.49824	77.1111	4.73395	116.037	8.21575	116.519	5.52178	134.593	9.0777	135.333	5.1739	133.148	9.69815	141.963	6.57198	74.6667	3.11325	122.815	10.5175	83.1481	8.10367	86.4074	7.00692
IL11RA:exon2	175.582	42.032	98.5727	19.7839	81.0909	15.0403	105.455	39.0994	134.109	38.4565	116.855	37.8078	211.618	37.9555	181.591	37.1815	168.191	40.3213	186.836	32.8814	220.527	45.3975	190.282	39.5212	139.727	16.6463	150.818	23.0891	163.136	57.3367	195.473	51.2412
IL11RA:exon3	290.211	13.7922	128.577	9.08321	130.761	10.2015	147.69	12.5875	210.732	9.12603	148.268	18.091	295.775	8.37547	291.972	21.5001	264.423	22.7116	285.69	25.174	296.451	21.4028	271.817	5.69539	225.352	19.5778	269.662	20.4715	179.817	23.6784	241.155	22.1789
IL11RA:exon4	222.417	35.0444	104.739	18.4265	102.072	12.955	97.7222	18.9094	139.611	33.9051	125.111	13.5819	240.378	27.7086	238.428	16.5857	215.3	33.2214	253.722	31.4879	281.789	47.358	258.017	41.6738	199.378	27.7054	226.383	31.6244	177.389	32.4983	189.411	31.1195
IL11RA:exon5	333.92	17.7785	183.96	26.995	147.36	21.7695	140.368	14.209	215.224	12.9738	168.552	18.0664	357.832	15.4788	384.728	18.4069	310.032	18.072	366.832	18.2778	391.064	24.6814	376.168	16.2221	257.048	9.73674	333.424	20.2693	224.344	17.4675	214.864	23.2095
IL11RA:exon6	234.093	6.99256	140.07	11.003	143.837	6.4103	128.651	5.67737	202.209	7.60501	152.512	5.37796	280.07	6.24269	253.488	6.92605	224.698	7.88167	279.558	5.12372	292.744	4.79133	277.814	4.64069	220.535	11.7521	284.465	4.95863	220.907	8.286	188.674	10.492
IL11RA:exon7	273.881	43.3386	144.864	32.8983	116.39	37.2778	122.492	27.4959	187.746	44.7076	161.271	33.2226	301.395	53.5806	256.621	38.3555	237.74	27.6327	318.412	67.6301	329.921	51.5867	282.503	44.4419	251.486	58.9221	271.542	47.4231	197.508	42.04	245.153	72.0686
IL11RA:exon8	286.621	45.5678	169.977	20.6591	132.305	27.765	138.534	24.3502	189.759	30.2259	141.851	12.0687	350.259	57.2044	274.546	41.9253	254.126	34.2317	336.799	49.94	347.27	58.7448	293.529	45.3637	287.845	37.1789	262.236	34.8567	207.994	25.448	232.667	42.5507
IL11RA:exon9	304.559	85.7637	183.033	38.9859	114.954	33.6134	147.599	47.3249	179.717	51.8098	145.303	34.8206	314.434	84.9897	310.553	68.8701	277.276	77.1501	312.283	68.7732	362.368	98.1246	289.487	68.9503	244.158	48.9598	283.007	53.7139	205.467	29.6134	196.349	51.0458
MASP1:exon1	273.4	2.32379	214.933	8.63106	140.133	5.57887	109	4.56696	177.133	7.85463	163.6	4.53242	282.667	4.90869	223.733	4.8912	204.6	1.45406	249.133	10.8224	293.933	3.28344	255.133	4.77892	223.8	1.14642	270.733	1.90738	182.6	6.52249	194.733	8.89997
MASP1:exon10	444.318	19.9477	261.388	15.1116	185.953	18.6987	213.635	14.9951	278.529	15.0583	228.576	18.0768	388.529	20.2353	442.565	16.7875	386.976	13.042	443.459	16.6315	515.141	33.8027	378.118	11.6378	277.776	21.1994	385.435	15.1449	342.894	21.1069	304.8	21.2932
MASP1:exon11	342.858	46.093	201.008	23.9089	142.142	35.5707	144.277	31.5299	211.301	34.3155	172.204	29.3701	383.695	61.1506	339.808	61.4734	319.019	44.1682	341.802	51.0835	400.625	76.0263	347.325	59.1693	305.504	59.7447	312.412	50.645	240.453	38.1758	246.053	41.1414
MASP1:exon2	500	34.3129	266.496	32.8756	184.888	18.5484	186.831	17.3459	277.62	25.0605	228.806	28.3986	495.996	39.4365	480.05	37.569	403.384	53.5288	459.397	33.7962	583.397	71.2697	478.442	53.4876	337.442	26.2232	420.983	46.1692	302.587	47.8221	292.169	36.4375
MASP1:exon3	312.324	60.3482	161.367	47.9009	121.761	29.4181	141.197	41.1648	173.138	45.242	165.702	33.2173	328.165	45.8065	281.633	62.5227	268.91	38.154	289.436	48.9886	338.032	42.411	296.574	52.1974	234.271	34.438	316.452	55.76	205.963	46.3662	212.261	41.8708
MASP1:exon4	384.535	22.4429	221	20.7498	135.387	20.472	146.437	14.1504	199.648	21.0596	159.923	20.4707	393.401	19.1463	323.324	18.9331	311.063	46.3221	367.937	34.9212	450.873	41.0492	364.113	23.7818	270.528	22.2595	309.296	21.373	209.81	18.2772	196.824	30.85
MASP1:exon5	430.193	69.901	252.285	42.3916	178.087	31.7033	182.792	30.5123	273.502	43.0975	235.43	51.7294	439.13	85.8417	409.019	75.7576	380.874	75.0315	415.783	87.8693	474.971	93.8631	429.077	73.4859	321.797	49.8661	379.164	86.9666	264.807	49.2788	285.787	51.9091
MASP1:exon6	357.696	73.8873	191.81	52.1673	150.886	44.7679	130.671	33.37	189.316	35.5245	164.608	32.8759	408.285	79.1337	278.728	52.3497	303.468	66.9347	349.266	86.4821	362.234	92.4047	328.316	67.1699	279.31	83.7038	287.285	57.2249	239.62	51.0981	244.114	68.3151
MASP1:exon7	443.388	86.4088	297.333	43.8987	149.054	30.7346	176.519	28.2741	241.93	40.0123	222.031	38.039	431.93	81.2996	420.14	93.521	343.744	68.541	403.589	70.6994	431.14	91.1779	427.558	73.8031	333.419	49.0637	375.248	53.4863	290.093	49.504	257.333	53.0061
MASP1:exon8	274.584	40.5159	179.191	30.0295	132.809	31.6418	115.933	19.0733	203.034	45.0036	142.91	28.4651	253.494	30.3398	252.18	37.1225	247.135	29.8702	285.708	33.1927	288.382	26.9981	237.596	35.3305	185.629	25.7864	256.056	27.7511	208.584	33.9407	225.562	51.291
MASP1:exon9	355.068	57.0922	175.081	25.1105	140.061	20.6882	122.419	18.8853	186.966	18.406	151.581	27.3105	312.405	50.0435	322.23	58.2507	298.757	44.8686	334.149	56.8121	352.642	63.0803	326.595	53.6311	238.034	45.1153	290.243	45.191	201.324	29.4307	199.885	30.6815
MEGF8:exon1	204.904	29.9154	124.263	22.4319	110.384	20.3129	90.3434	15.8513	125.798	21.6675	115.061	25.3835	237.758	36.0168	210.687	34.333	179.899	24.8079	231.424	31.0081	257.768	25.1244	218.081	28.9199	221.955	36.7038	176.293	23.6728	167.086	30.438	158.359	42.2991
MEGF8:exon10	247.6	32.6667	134.792	11.1485	109.331	15.2211	120.546	8.51821	165.238	15.3758	136.285	14.0906	287.485	28.0012	252.592	14.7662	219.738	17.494	247.192	26.5882	319.285	30.7844	271.692	19.3354	212.031	20.0112	257.523	20.5631	193.277	20.8531	206.015	16.2995
MEGF8:exon11	218.761	25.9105	119.206	21.3449	107.632	17.6676	93.6194	12.3726	135.697	27.6449	109.219	19.2172	228.994	25.156	202.871	28.3523	185.284	24.1682	231.206	25.3148	263.51	37.3192	214.581	26.1397	220.219	16.4646	216.884	11.6463	155.174	21.4355	176.987	22.7576
MEGF8:exon12	143.885	25.656	78.0805	8.12577	71.6782	14.2301	54.2874	14.5132	97.3391	19.1041	67.8851	12.0365	150.207	21.463	145.782	25.9715	109.615	12.9198	134.489	18.7665	172.379	10.9537	158.236	21.2412	118.845	13.3362	147.753	17.5983	100.236	20.7246	112.557	12.6548
MEGF8:exon13	180.673	61.0614	83.1896	31.59	61.9621	24.549	77.2085	38.4519	109.493	44.2311	96.3791	36.8747	184.844	71.1813	145.81	54.8436	152.066	61.6942	189.464	75.2318	228.265	96.5011	170.294	47.5657	166.735	72.4502	178.682	66.2226	118.545	36.123	126.109	51.3902
MEGF8:exon14	208.227	91.9445	103.83	52.6087	99.0931	51.539	88.9636	50.6203	126.251	57.5528	110.36	54.2032	257.324	122.462	235.283	134.952	216.178	112.018	227.045	109.55	286.219	149.759	250.879	128.535	203.069	103.184	246.502	130.683	157.514	82.9887	173.109	98.8619
MEGF8:exon15	158.426	13.9109	97.2171	10.2941	79.7519	11.8057	86.062	8.13629	126.326	10.0126	109.411	21.6465	199.62	23.0923	195.814	22.5298	170.814	19.5747	156.845	12.8297	208.705	15.3427	188.783	14.4184	193.07	26.2387	182.093	17.2384	149.62	18.9733	163.55	24.825
MEGF8:exon16	241.07	53.1616	143.894	38.444	139.042	51.1707	135.775	33.4955	182.225	54.3002	136.859	38.3005	251.099	59.1594	247.648	60.0859	224.261	43.7906	268.331	57.8447	334.803	86.9537	280.43	69.4061	254.183	80.1855	271.993	56.6385	198.592	53.9351	243.352	74.8678
MEGF8:exon17	214.153	55.8066	105.258	33.5445	94.9839	35.574	62.8629	16.3391	135.024	46.3701	103.113	31.6293	240.105	70.4576	196.524	62.9626	181.944	58.4746	219.548	55.7715	238.734	82.2302	216.242	67.3088	172.008	67.0435	209.879	67.9445	167.516	44.4518	149.435	45.5378
MEGF8:exon18	185.046	55.4147	104.761	32.237	95.4517	34.1741	96.8958	27.7665	124.768	38.4873	112.768	40.978	210.629	77.1343	193.097	60.1121	162.606	54.2494	199.421	55.1334	255.537	96.6557	195.483	56.678	166.328	55.56	205.556	83.2499	146.432	44.574	161.463	54.2509
MEGF8:exon19	133.519	24.5984	85.5381	12.7231	82.2714	15.2509	74.9571	11.8722	128.424	22.0583	103.529	20.5427	169.99	23.5943	155.462	11.1128	131.452	16.1402	174.419	16.3916	195.848	19.6324	158.59	29.0331	152.81	18.7306	171.848	20.1975	137.371	17.5544	123.314	27.3257
MEGF8:exon2	307.368	66.4099	148.914	27.1957	133.891	29.1523	133.356	32.6227	178.552	29.1848	175.77	29.7332	373.126	67.5238	322.649	53.404	255.437	46.1695	291.58	50.7456	342.408	49.5696	332.971	58.4268	265.109	47.9001	311.908	50.8579	229.075	45.4439	250.017	42.8405
MEGF8:exon20	251.633	20.1363	140.421	11.8705	106.353	16.5054	120.195	15.7212	165.24	20.0914	139.543	17.0175	324.647	27.5436	245.683	31.1649	223.91	21.8609	297.258	13.0486	327.267	29.7791	279.321	29.1708	257.385	18.258	276.502	23.2314	189.783	31.0239	199.783	17.3462
MEGF8:exon21	202.727	26.1067	120.481	10.0491	114.892	10.6935	106.896	14.5658	160.604	28.6152	137.846	15.2021	243.696	28.7283	220.412	27.4038	196.273	22.3391	234.358	24.539	297.804	28.4827	228.312	33.928	212.358	25.1195	235.835	33.665	168.181	20.8097	186.296	14.4284
MEGF8:exon22	317.315	114.208	153.056	66.7391	143.916	73.7472	131.874	65.1445	165.965	68.2867	166.441	71.6442	312.832	120.783	320.161	131.047	242.42	100.856	319.28	138.136	346.126	109.945	318.587	112.579	241.126	105.136	294.51	106.007	207.301	87.2111	206.035	94.4898
MEGF8:exon23	187.678	56.4567	90.6395	26.2219	75.9884	24.4184	80.7016	29.1608	128.302	30.4425	105.539	35.265	177.465	50.6609	170.702	60.1095	143.457	31.9639	166.043	56.4388	201.713	61.5047	168.651	66.1348	175.298	41.5424	172.895	42.905	129.791	39.6953	147.264	40.9131
MEGF8:exon24	126.562	42.0658	74.6529	24.2225	68.9835	27.3907	56.6777	18.8322	89.281	18.7289	65.3554	18.5965	176.504	50.8098	144.851	56.8714	113.033	35.5654	144.207	48.3846	201.488	59.555	155.107	51.3493	139.521	43.549	157.083	40.1118	109.612	28.1402	154.43	33.0502
MEGF8:exon25	161.752	46.7816	77.876	22.0362	67.6279	15.5071	78.7984	11.705	120.519	23.2923	98.7442	24.8169	153.674	46.694	146.155	43.2595	181.566	59.3998	188.116	60.505	191.93	58.1731	176.636	63.2904	137.86	33.0409	160.76	40.7172	129.24	38.2066	170.403	42.199
MEGF8:exon26	228.954	39.8926	142.706	25.1293	113.853	10.3651	97.4587	15.6367	178.312	18.3849	145.95	16.2578	290.151	23.7248	228.303	28.3796	202.606	14.0604	272.83	18.4973	281.794	29.8653	282.06	22.8047	259.344	9.98921	246.394	24.0983	162.358	14.3434	190.858	26.8277
MEGF8:exon27	200.351	51.9733	109.393	17.0083	98.4503	18.8757	110.764	24.2915	143.325	36.5516	124.723	29.1026	227.592	49.017	206.623	48.4374	186.461	39.5168	244.895	50.3951	258.414	60.0067	223.723	46.7277	171.916	32.9279	211.571	42.7251	157.791	42.1373	153.801	33.321
MEGF8:exon28	255.592	35.8483	129.615	23.0083	124.351	14.512	117.644	11.6127	162.908	22.8681	161.937	37.6453	250.81	37.3169	253.109	38.1717	216.27	44.5302	276.862	42.1549	317.701	53.3264	259.448	32.1304	217.523	41.2365	268.224	48.6237	212.42	26.365	212.132	23.9489
MEGF8:exon29	271.101	33.9561	151.343	19.9848	144.427	32.9661	139.904	12.1002	187.169	18.7946	169.225	23.5114	287.112	31.6104	278.545	29.2012	255.416	22.2011	284.82	31.7791	374.427	44.2318	266.382	30.6579	242.152	41.0432	249.264	38.4036	215.545	19.5032	236.32	32.7773
MEGF8:exon3	232.023	49.1745	113.889	11.955	97.9263	20.2298	117.369	24.7598	137.972	26.3421	125.313	13.9355	269	50.9558	232.267	45.9435	206.198	35.5004	254.272	25.2083	292.535	49.3204	233.392	42.3296	235.198	20.6519	242.336	23.4276	188.318	33.3112	186.051	48.171
MEGF8:exon30	209.723	75.539	107.484	41.2516	125.768	57.8479	126.665	46.5286	163.065	76.6008	140.406	49.4947	279.71	96.0498	205.574	80.392	212.348	83.8315	231.039	86.7558	289.994	126.578	242.613	89.9006	222.361	69.4344	220.587	93.9566	196.226	78.772	191.419	77.4246
MEGF8:exon31	205.653	16.79	104.579	12.9594	77.2149	13.0083	81.6033	8.39628	139.926	20.334	128.893	12.0275	230.736	29.7021	200.802	9.07929	192.884	12.2557	219.269	17.6757	253.793	17.2024	218.983	29.7953	185.471	16.6704	207.831	10.1204	167.388	24.8808	179.508	27.9263
MEGF8:exon32	178.59	30.2151	94.1119	7.01841	100.433	12.3407	75	5.99248	105.306	9.50839	93.7761	10.1941	204.478	25.9707	182.664	20.8124	184.418	28.6052	229.97	28.1588	243.396	17.9917	198.649	24.9798	191.784	12.0071	177.44	11.3836	121.575	12.416	152.582	12.8058
MEGF8:exon33	318.129	66.5241	147.08	19.5035	153.375	33.1071	146.312	42.3359	216.991	40.946	175.594	41.8827	393.629	74.4821	327.464	68.6773	286.188	63.9663	320.634	70.844	394.112	76.5987	343.277	82.2652	302.027	59.8409	323.357	62.253	237.228	56.7388	227.938	48.7274
MEGF8:exon34	251.813	50.2101	153.684	49.4467	149.587	37.362	157.044	32.9836	198.738	55.8733	171.724	35.5884	330.884	85.4666	301.111	53.7487	264.524	57.8397	297.231	58.4223	333.244	64.7784	298.96	61.1611	267.187	65.1939	297.196	58.1536	215.191	39.6059	239.52	53.8138
MEGF8:exon35	183.482	49.9386	95.555	22.5004	85.9358	22.8159	85.1239	29.9314	124.303	43.6695	96.9495	18.2245	190.927	39.6172	173.862	41.1765	153.555	33.5701	188.11	55.2646	209.904	38.294	135.587	43.5008	165.771	34.795	185.794	60.0472	122.619	46.3035	149.789	41.1923
MEGF8:exon36	236.688	37.5248	131.812	16.8614	104.282	24.985	93.1059	17.3263	151.071	27.1552	145.4	25.0378	266.765	44.193	241.847	52.523	207.529	36.9704	276.1	50.6233	330.676	53.6472	239.624	47.5636	214.876	38.8998	227.712	45.1439	176.282	29.5887	179.282	25.464
MEGF8:exon37	304.079	71.2	148.197	31.8842	153.714	35.8504	128.749	30.2041	185.517	54.5012	163.645	38.9908	349.33	68.2791	292.887	54.4578	234.542	46.458	309.044	62.5919	354.034	49.841	290.498	61.311	327.906	75.8914	282	52.2778	231.685	45.3391	259.7	63.698
MEGF8:exon38	277.392	103.859	155.552	68.2529	127.32	48.1183	122.022	51.6847	185.707	83.8832	159.558	81.2833	247.033	87.9727	275.359	105.774	247.492	106.644	285.011	110.201	317.652	97.7054	283.917	94.1787	223.304	77.554	245.558	89.8041	199.906	100.635	230.718	98.3427
MEGF8:exon39	254.355	108.464	132.177	62.4386	146.007	81.0972	105.574	52.9144	198.596	99.8607	144.652	74.7997	284.064	121.925	250.177	97.8109	225.83	102.017	247.184	105.82	275.603	120.262	223.496	98.144	262.277	104.256	283.66	124.31	205.702	117.517	231.206	120.939
MEGF8:exon4	303.717	61.0983	166.183	35.3777	125.77	30.1204	142.743	31.6709	179.796	49.9617	169.89	32.1828	326.628	52.6196	313.262	54.0939	300.351	46.4964	315.058	60.5608	373.628	68.2527	345.267	53.4036	295.099	36.4412	283.225	45.8246	222.785	74.0508	266.89	59.0378
MEGF8:exon40	326	40.0331	148.657	9.90952	139.965	20.0557	134.455	9.65659	191.657	26.3669	163.112	36.895	318.972	32.2038	277.65	38.5776	313.049	33.8754	334.448	31.0136	375.993	55.1827	304.573	28.5069	277.021	25.8319	300.503	41.7954	211.517	28.3089	244.413	19.5622
MEGF8:exon41	204.892	74.0959	115.401	43.439	107.41	42.0789	111.707	39.0613	153.101	54.433	128.742	50.892	266.322	100.416	217.615	71.9459	200.507	71.5236	239.561	88.6165	280.185	102.835	244.04	90.616	214.987	69.8677	222.575	82.519	164.239	61.0652	182.685	72.2313
MEGF8:exon5	242.727	42.3806	166.828	24.0081	173.808	32.6992	161.111	30.8588	186.879	36.1836	209.859	41.3099	308.162	55.8348	265.293	43.3753	268.444	41.9364	306.192	55.2317	365.071	59.4921	277.303	52.6743	253.141	54.8222	271.707	34.8555	235.859	34.5782	242.697	42.12
MEGF8:exon6	269.547	33.7482	159.577	31.3569	139.742	25.0577	128.948	25.4214	187.941	36.8132	156.57	29.9918	335.249	51.2468	276.096	47.0017	272.035	51.4109	289.894	50.492	358.934	64.8805	285.021	55.3036	264.523	37.3514	287.531	43.2183	224.38	29.4738	242.965	37.2944
MEGF8:exon7	280.417	12.5605	193.821	15.5599	173.135	14.21	149.679	11.1973	195.468	17.7943	174.712	16.7305	352.019	25.9253	353.615	34.7021	295.603	23.99	350.974	26.0743	420.404	42.8049	303.038	14.9243	351.955	37.6405	340.276	30.8874	230.718	19.8656	253.878	20.8393
MEGF8:exon8	335.263	86.8283	173.564	57.9781	155.955	48.2636	168.256	52.0655	218.414	89.2603	173.331	70.2271	378.85	96.2347	345.429	95.1626	296.707	78.7365	347.271	100.754	366.241	110.626	351.579	106.595	291.414	84.4246	321.654	87.9056	269.519	97.1828	250.504	94.4978
MEGF8:exon9	122.788	46.2708	62.2121	24.7566	60.1212	32.9981	58.5212	24.3597	86.3758	33.9191	81.5212	37.9808	133.012	53.6969	102.885	51.877	91.7879	38.8494	110.079	43.6143	140.685	51.813	112.691	47.1545	111.97	46.256	116.061	49.798	84.1636	39.1259	92.5212	39.5357
MITF:exon1	372.591	41.8449	185.273	24.4962	145.205	20.1743	141.432	20.352	176.477	32.0867	135.864	23.7904	292.886	31.9085	348.932	40.1696	284.568	33.2471	325.455	37.6226	285.386	38.0326	266.477	28.2419	274.341	33.0946	259.432	27.4085	196.977	31.8685	211.045	27.4328
MITF:exon2	387.088	38.4626	197.37	30.5779	160.353	37.0438	145.697	25.4902	209.55	19.5209	193.366	37.0414	371.903	39.8891	374.706	33.7192	327.643	39.8807	405.748	44.1475	376.643	33.2306	377.597	38.5852	283.471	33.2436	304.773	25.369	239.958	31.837	258.214	30.1526
MITF:exon3	534.883	45.6812	285.404	32.6685	204.649	8.53041	190.872	15.0492	293.351	41.8447	244.287	14.0035	476.66	20.7061	529.755	51.8898	501.787	32.2786	549.84	46.9482	555.074	56.662	506.415	40.5204	385.543	37.4389	450.117	41.7004	316.021	31.901	319.691	25.2289
MITF:exon4	467.708	42.7529	199.858	18.7009	168.094	19.0291	176.028	29.9009	253.245	44.3466	215.632	36.0313	336.387	33.4845	471.887	49.8495	349.142	39.2788	448.783	51.6034	458.896	45.7344	349.208	29.1449	303.217	40.3928	366.991	43.0217	261.84	49.8363	260.349	22.5456
MITF:exon5	367.82	40.2203	258.789	28.139	141.297	13.1612	187.75	16.2345	263.641	20.2308	186.172	19.9965	370.742	26.2934	395.883	30.0351	335.125	21.8787	374.984	27.1485	391.68	26.4673	334.398	18.4644	248.633	21.8026	387.359	28.3293	247.945	21.7648	304.992	14.9832
MITF:exon6	500.082	36.982	291.294	29.1665	170.129	18.205	167.459	8.27871	267.153	15.5636	212.765	17.4032	377.871	34.1407	432.859	36.6516	335.835	38.3908	482.929	50.9792	441.506	34.9866	398.647	42.1259	366.929	34.7686	363.682	35.4529	298.435	26.0418	328.435	35.6753
MITF:exon7	415.291	77.5864	244.326	20.2348	187.523	35.0065	156.535	12.0447	243.93	35.4553	194.988	37.3075	364.047	55.8414	457.023	84.511	307.767	57.4853	458.5	58.3565	460.058	75.4399	372.256	61.7079	283.047	44.1055	335.093	54.3257	242.756	31.59	272.884	32.3857
MITF:exon8	433.108	52.6075	262.367	30.7878	186.449	22.7312	152.595	11.2437	230.861	32.0166	196.335	22.9878	414.943	43.9608	405.981	37.1807	372.772	43.1665	413.399	49.6887	448.949	56.9884	368.184	38.082	368.057	50.026	354.304	43.4083	293.766	41.634	296.291	37.6056
MITF:exon9	440.743	61.3396	260.91	45.4333	161.308	26.4407	161.391	23.8891	229.417	35.021	230.529	26.384	428.405	39.6595	430.272	50.5421	350.619	38.8611	432.711	67.656	465.99	68.0236	386.748	38.8065	322.061	35.9913	384.354	47.2233	264.738	32.0141	296.876	36.0247
MSX2:exon1	137.49	35.395	79.3641	19.606	69.2923	22.3728	59.2615	20.5015	87.2154	21.193	88.2026	24.4546	151.323	39.207	130.864	34.6139	105.323	28.73	139.005	37.7689	160.454	49.7596	148.992	38.7226	166.782	42.9717	144.256	37.3689	114.033	34.5499	122.403	30.6268
MSX2:exon2	341.653	40.7111	196.738	22.6875	155.274	22.0491	146.117	14.5243	221.869	25.2007	167.067	18.6786	387.998	34.1943	359.963	39.4533	303.538	26.2658	379.759	47.7387	418.382	49.0164	342.538	46.723	297.101	34.8931	342.752	43.3995	259.6	35.9786	271.154	31.5088
NOG:exon1	198.075	72.2156	119.214	48.2487	101.352	34.7044	94.8535	33.4574	127.837	41.9398	108.697	43.61	240.561	83.3872	198.676	72.7731	188.886	74.0312	213.376	71.0535	244.707	90.2121	212.78	70.8941	222.065	70.7923	207.292	66.4604	146.741	47.629	159.861	53.9006
P4HB:exon1	144.632	31.6396	88.0968	23.06	72.2	16.5052	78.1548	14.1215	101.832	20.6969	90.671	28.0825	206.006	42.0963	149.929	19.1077	141.852	25.123	172.832	39.2997	166.174	30.3968	170.884	35.002	188.665	42.5836	159.806	37.1071	121.561	32.99	149.465	40.4836
P4HB:exon10	316.794	33.3975	163.433	20.4557	177.124	24.5748	130.742	16.719	196.165	20.6668	189.742	24.1162	396.299	41.8358	345.928	41.2819	252.237	27.878	312.876	30.5789	395.289	24.7378	303.918	32.1117	324.629	31.754	324.948	29.1241	236.392	29.6059	265.979	34.0156
P4HB:exon11	291.967	24.8461	127.511	16.6974	136.457	20.0967	146.902	20.0708	224.283	37.1298	171.065	24.8454	373.37	29.2547	332.337	26.3068	279.804	19.6269	323.815	28.9167	424.457	35.2362	332.554	18.874	263.359	25.2215	306.663	23.1964	218.554	32.5061	248.239	37.6214
P4HB:exon2	327.171	42.4862	124.341	17.2007	153.226	13.6066	138.194	27.7922	230.558	37.3314	175.627	44.9728	349.991	58.3461	344.479	49.004	297.065	39.4962	354.24	50.9689	412.479	40.2633	347.286	33.0083	314.253	49.3125	328.779	46.8195	221.387	38.4603	232.673	43.7863
P4HB:exon3	236.944	21.5442	102.785	14.0305	97.5972	11.3749	99.8403	7.47271	152.493	15.8105	106.694	8.46158	262.257	16.1296	257.528	15.6625	197.014	8.47207	269.326	17.6234	290.646	11.8283	256.299	21.8139	227.514	17.9042	255.062	18.1987	156.576	15.172	173.569	12.186
P4HB:exon4	413.486	59.8171	141.885	24.2404	151.412	30.3409	156.527	38.0579	210.507	44.4973	182.169	30.6233	370.392	55.301	386.324	56.3744	351.892	56.8639	442.689	64.4723	467.007	58.2581	444.757	72.1451	291.074	39.7458	335.818	44.9067	274.128	56.7535	282.122	58.8043
P4HB:exon5	261.93	50.7508	126.783	34.8638	127.409	20.0626	128.287	30.0414	185.478	30.4139	152.13	38.9324	277.748	40.2871	260.522	46.9351	246.565	45.5618	244.47	50.3363	301.904	56.5388	285.765	44.9144	252.409	45.8615	279.852	47.5749	186.017	34.99	200.626	37.8345
P4HB:exon6	337.779	106.586	111.449	43.9553	101.434	45.2417	111.949	43.3978	160.713	59.9831	132.757	50.2638	282.765	96.9249	313.434	104.964	260.875	77.6394	283.706	101.01	303.86	91.8768	286.331	87.0557	235.022	80.5723	253.522	85.768	198.118	70.7422	191.89	76.7843
P4HB:exon7	329	79.0344	151.36	54.736	160.289	36.2452	139.142	35.8697	198.896	41.4809	189.877	47.4063	396.175	94.2529	367.777	91.4761	298.469	65.8838	317.109	72.2272	417.735	104.16	370.924	70.8647	284.692	71.6086	336.867	68.6953	231.943	51.5804	247.706	39.3581
P4HB:exon8	319.962	52.2689	139.84	26.5825	156.29	28.8061	152.863	32.7787	238.733	50.0684	179	30.1524	337.618	61.0076	333.107	61.878	282.763	46.3095	306.863	63.1128	359.649	67.8283	336.557	71.7276	255.412	46.2531	320.198	51.3723	248.527	51.4604	249.298	32.953
P4HB:exon9	339.536	88.3401	134.219	36.3131	163.755	40.4859	147.99	29.8927	201.349	42.5309	176.818	42.4045	369.938	79.0893	360.203	78.7145	343.135	81.9967	332.854	84.4368	432.172	79.97	367.005	86.6115	332.151	64.552	336.854	78.8366	263.604	61.0286	260.646	56.4814
PAX3:exon1	133.179	43.8489	86.1158	36.1454	61.0842	21.0363	68.2737	15.1338	109.768	32.9585	90.9579	34.9921	157.779	59.8912	138.853	39.4758	115.747	46.8033	135.768	49.5171	177.684	57.6584	159.632	52.1742	190.874	72.5152	163.263	62.5214	108.537	43.5775	138.253	44.8385
PAX3:exon2	169.122	35.7233	103.65	21.121	75.4878	16.1919	76.5894	10.0284	106.524	21.1681	96.4593	27.5537	200.524	31.7235	162.443	27.3942	144.301	23.3858	156.984	37.8146	191	30.8562	195.179	31.5454	170.833	22.83	161.533	29.3186	129.24	24.633	141.626	23.2954
PAX3:exon3	360.671	49.7216	191.4	39.8222	187.443	34.6886	129.671	23.8573	233.293	42.1768	210.914	32.6493	378.6	55.2273	324.957	47.7993	266.871	34.8439	380.529	54.6575	383.607	49.1084	359.486	49.7676	309.05	45.5506	303.336	45.2196	237.521	53.3789	270.764	44.7805
PAX3:exon4	298.159	43.7195	190.572	15.2196	159.076	18.3818	148.503	20.3491	231.379	32.5764	192.952	19.0104	358.503	51.3224	374.655	63.9813	290.407	39.3343	349.145	46.7761	360.421	60.1337	355.745	46.2756	325.766	44.2531	340.152	46.5245	229.572	26.4448	250.717	25.5847
PAX3:exon5	409.148	62.204	227.676	42.4504	147.403	25.3179	138.153	19.3838	239.931	31.2827	189.972	38.9109	372.44	78.4973	393.264	56.8724	324.458	52.6469	390.463	54.4833	414.569	63.8871	370.556	54.454	286.306	43.5311	333.875	64.1384	249.421	40.0425	259.083	45.9086
PAX3:exon6	333.051	25.9587	141.051	25.075	111.926	23.6527	109.648	30.3534	159.977	28.113	145.045	33.0736	279.631	23.3973	315.801	31.4457	272.335	53.7905	298.239	31.1861	330.619	21.0666	268.369	16.7675	252.443	31.6072	271.199	20.158	164.324	40.6922	185.841	47.5708
PAX3:exon7	394.044	26.6709	203.893	26.8931	163.787	21.8311	157.236	12.2216	215.662	30.3799	187.969	12.5994	347.004	32.5039	353.689	33.4784	339.151	24.1335	349.676	39.3947	424.369	28.7036	361.338	31.4883	301.938	43.3208	351.449	26.9414	233.529	19.4098	238.267	15.154
PAX3:exon8	341.543	84.6726	196.777	47.489	153.212	39.2683	144.935	50.4654	209.942	58.7477	174.885	58.4241	339.626	75.7343	326.155	76.9504	289.119	104.359	361.701	99.8895	410.712	102.457	368.968	68.4761	264.5	62.0351	330.371	56.152	218.579	52.2528	249.691	72.476
POLR1C:exon1	175.625	25.0788	85.775	8.12712	84.65	8.56413	70.3	3.55926	108.338	7.44081	79.5875	8.76225	192.113	11.9259	175.775	23.2188	171.85	17.403	194.213	8.15777	217	24.5171	173.425	20.5979	177.012	24.1941	194.963	10.232	124.862	11.5832	153.225	17.0264
POLR1C:exon2	320.902	39.4435	146.537	14.6904	171.683	26.8217	146.427	25.2802	214.585	40.9667	202.89	33.307	328.463	50.973	321.573	47.5478	281.183	44.373	310.976	45.7756	340.854	60.2884	297.293	48.6993	267.744	45.5498	293.72	52.5917	249.671	36.3845	258.622	42.8655
POLR1C:exon3	402.398	41.0603	213.186	20.631	194.729	15.1278	183.008	9.92665	327.686	33.4622	259.28	30.6839	445.763	39.5722	451.737	50.7343	376.364	33.3804	447.941	49.6246	525.483	56.7891	429.144	40.5003	358.941	42.4168	411.11	65.03	319.949	32.0994	281.898	32.9881
POLR1C:exon4	469.741	67.8049	262.531	39.1321	219.147	20.3591	217.14	25.2223	311.713	38.1361	241.182	32.3599	480.93	64.7937	483.035	58.0594	384.182	38.2659	435.329	59.0119	482.42	40.8321	491.329	58.2691	402.154	38.3357	372.657	38.1489	325.832	27.1384	357.937	43.6746
POLR1C:exon5	439.008	12.7762	222.692	28.8454	159.069	14.907	146.362	38.4405	289.908	39.1222	223.669	53.6875	446.138	19.8263	454.115	37.3362	396.946	22.393	450.208	39.3997	528	48.2516	447.908	30.9747	320.362	25.1276	381	25.9161	307.038	39.4555	306.523	44.5512
POLR1C:exon6	451.571	31.3605	224.73	17.0999	199.38	15.836	187.233	25.2718	274.883	30.4802	236.166	30.5843	516.037	43.8472	474.16	42.4793	424.436	30.6159	470.442	53.3929	566.681	45.6462	478.129	34.3804	382.939	23.0517	442.957	44.9994	295.294	44.6755	316.11	28.1069
POLR1C:exon7	337.5	44.4787	162.375	27.1996	142.319	30.6012	129.331	21.8343	182.675	26.6018	148.119	17.0904	321.231	53.4255	330.356	49.1106	284.794	51.8675	339.8	49.8328	331.587	47.6207	322.269	59.8791	248.681	62.0438	264.25	37.2613	225.581	16.8786	220.963	50.2767
POLR1C:exon8	397.315	36.1249	208.693	16.4126	161.984	10.3931	163.654	19.6821	247.835	14.3774	185.165	16.2714	385.559	50.574	437.528	63.2685	341.488	56.0109	429.031	51.8148	454.228	67.4186	405.402	58.1445	328.268	29.0319	371.803	45.8815	294.685	22.734	280.181	15.4516
POLR1C:exon9	348.101	19.1396	195.62	22.1109	151	8.98088	159.946	11.9917	237.24	20.3837	205.535	25.7412	398.845	21.9596	382.202	14.1385	343.264	18.2601	399.504	11.4306	452.659	18.2588	367.674	11.515	301.651	8.54094	388.054	18.7759	232.233	14.1711	276.922	21.7251
POLR1D:exon1	203.243	19.4785	164.811	19.9636	107.514	14.3307	119.27	9.97399	152.973	26.2789	144.054	15.3387	222.514	22.0008	208.324	12.1015	183.703	17.437	242.865	22.2925	269.649	21.2397	245.189	17.7449	285.703	28.0019	220.892	19.4462	165.405	29.8128	179.946	23.8711
POLR1D:exon2	445.096	105.406	213.427	66.3729	175.868	38.2477	157.469	29.2482	238.272	64.9737	200.653	57.5074	412.479	104.282	477.575	102.707	370.122	68.5049	485.806	121.421	480.396	112.783	405.855	89.6106	336.858	97.8619	366.521	103.291	269.583	70.5386	294.598	103.594
POR:exon10	287.14	46.2824	141.473	22.0263	118.039	28.6949	118.558	19.5068	177.023	35.1491	151.016	37.0711	304.953	42.9662	267.124	47.0806	256.109	43.558	263.837	40.3579	377.31	75.1494	240.969	44.1369	286.915	50.3471	278.775	52.0319	222.643	46.8638	234.775	30.0183
POR:exon11	205.917	27.5617	106.729	18.0291	104.859	15.2606	108.214	29.255	161.594	34.8781	125.51	18.1056	257.396	35.2898	229.464	35.5416	182.703	29.621	259.87	35.1539	225.87	31.6506	221.682	43.8651	206.229	26.222	203.271	33.5031	171.229	27.336	162.245	39.5184
POR:exon12	224.694	21.6539	99.4375	11.0969	104.062	18.8138	94.5625	17.591	152.644	21.2178	126.612	7.12246	266.413	24.6947	231.269	25.2441	239.3	29.289	236.012	36.0424	320.419	27.3327	266.631	22.5441	215.488	18.0631	246.431	21.8691	168.325	19.9122	174.775	19.283
POR:exon13	245.915	58.217	122.84	27.9152	119.53	25.3419	126.808	15.9284	163.872	26.742	154.178	23.198	286.918	49.2009	231.007	33.3893	243.053	57.0649	267.093	37.5125	307.943	68.4377	252.676	48.8522	272.089	70.9586	258.797	56.0427	192.733	39.6161	222.705	38.5676
POR:exon14	242.449	31.0598	96.5897	16.999	102.462	18.9176	89.9231	7.10977	142.308	31.6574	140.532	27.3761	280.846	40.8132	191.372	20.9698	189.801	15.16	225.282	27.2744	303.058	25.854	240.282	25.2862	217.763	25.1932	230.712	22.0349	186.609	29.6645	166.603	35.0102
POR:exon15	245.72	11.5357	157.806	19.657	144.301	11.3106	154.441	10.793	196.441	23.0446	155.677	14.6474	319.118	21.8253	302.882	13.0807	263.978	6.64958	308.72	13.5425	338.183	10.0844	301.968	5.75676	221.398	30.4324	295.473	11.5472	216.054	23.5618	252.022	20.1154
POR:exon16	292.103	25.7768	144.948	11.0834	129.865	11.2187	136.755	13.7611	201.581	25.8464	196.071	24.7696	393.381	27.4357	319.948	19.016	277.032	24.3808	309.619	15.3315	394.645	24.3187	322.671	44.5806	263.465	21.3177	307.452	28.6894	202.181	41.1835	244.884	18.5574
POR:exon2	325.844	28.8789	169.111	19.7299	130.266	11.6855	155.427	19.8838	204.548	22.7992	169.302	17.1499	336.256	32.4423	325.106	23.5832	260.518	28.5887	334.538	34.7132	374.412	40.343	327.839	33.0152	259.894	23.7186	298.98	48.2927	242.879	26.1444	244.899	23.52
POR:exon3	389.542	20.1103	195.356	10.6427	169.102	9.31201	164.119	13.2406	282.678	15.3628	202.525	10.2845	430.136	9.56008	428.983	11.2656	369.593	11.957	417.983	16.4699	477.203	14.1126	403.746	14.8888	310.186	11.6759	414.763	13.3628	310.898	20.9677	278.458	21.8643
POR:exon4	293.309	50.2668	140.827	28.6151	157.504	41.3636	135.669	37.1305	212.072	58.5945	192.187	33.236	353.396	77.1685	299.892	62.3812	241.151	43.2438	317.576	50.34	394.489	65.7967	298.007	57.5838	323.827	58.5454	323.446	54.0684	248.072	48.6059	224.755	35.1172
POR:exon5	308.831	51.1049	141.575	28.2948	142.15	29.1242	150.412	31.2221	215.831	31.5643	189.469	33.0458	357.019	58.0644	361.9	62.8022	273.981	53.6432	330.438	57.2224	370.712	56.5534	331.6	66.8579	279.869	37.4999	315.65	66.9886	234.637	38.5479	229.844	32.5119
POR:exon6	184.889	46.1808	81.9926	27.0788	76.8074	20.7686	71.3259	20.8866	131.178	38.2497	97.3481	29.0592	231.763	60.8725	200.059	62.8435	175.015	60.4419	189.489	59.0016	223.096	66.4133	210.874	62.8405	192.733	52.3155	195.8	49.0812	143.689	41.8227	143.489	50.2752
POR:exon7	216.05	26.1894	131.93	31.3788	126.48	17.8515	120.94	37.4422	162.63	31.0905	154.03	28.0866	275.68	36.9843	296.84	42.3231	249.85	37.4178	242.14	41.5028	301	37.8258	261.86	40.3415	244.94	47.1993	251.1	35.5515	191.78	33.1219	225.07	41.7214
POR:exon8	321.028	66.5589	189.706	54.0919	188.092	57.188	173.89	46.5077	192.734	67.6347	194.073	53.1559	400.697	97.8344	341.156	77.226	353.963	88.3678	365.358	83.7895	446.183	102.661	331.697	72.6791	285.33	80.8112	316.651	81.6982	260.514	66.0204	292.284	59.1835
POR:exon9	362.276	19.5492	161.685	33.4746	159.205	23.6275	146.252	29.2615	201.772	28.3589	196.772	18.5238	330.606	10.2857	337.961	21.9109	281.276	13.1733	339.921	18.3634	403.402	26.0288	336.465	20.1946	335.661	15.398	301.811	14.9203	264.929	29.1221	277	35.5784
RAB23:exon2	568.588	31.2511	282.667	27.1514	204.442	28.9074	200.133	16.938	295.4	24.4188	246.648	34.8344	469.176	35.4624	514.636	43.0992	418.321	22.0871	477.83	24.8082	480.424	36.3692	420.455	24.241	359.994	32.4264	400.37	31.4653	341.024	28.8362	361.436	33.8311
RAB23:exon3	443.25	34.3995	216.167	35.3576	172.719	34.1016	154.073	23.1886	289.479	31.7964	197.094	46.3461	356.271	47.5103	429.312	55.1164	326.854	36.8342	427.073	48.7989	351.312	46.0296	323.219	31.2097	250.083	35.061	306.677	49.3587	240.865	24.502	327.99	54.2174
RAB23:exon4	433.222	55.3407	200.407	28.3007	160.611	24.1266	155.766	18.6683	242.557	37.1403	208.79	49.8097	356.275	21.0306	458.036	38.5975	383.263	49.4902	451.527	60.5029	401.108	35.0064	383.707	45.4629	297.018	23.4183	353.605	26.4388	282.766	33.2716	268.844	30.0383
RAB23:exon5	388.989	33.206	153.634	23.8381	115.043	12.334	170.978	16.6733	233.269	23.7442	194.226	22.3505	274.387	37.9181	393.419	41.7595	305.742	29.6662	400.237	42.357	356.226	51.6148	317.226	45.4313	195.581	27.4972	297.065	35.1094	235.161	22.0396	269.742	27.3976
RAB23:exon6	402.447	29.3708	167.214	15.6165	125.466	10.9874	140.913	15.421	228.66	25.866	155.146	13.6298	271.903	27.1179	399.845	39.3496	272.65	18.4134	415.039	26.8215	308.34	30.9834	272.184	27.589	217.466	18.6078	249.825	22.0331	229.728	26.7175	213.544	23.1592
RAB23:exon7	476.907	57.6308	256.762	33.9784	188.556	17.3154	218.325	35.9617	271.338	28.5906	215.285	21.3258	422.464	49.6584	486.45	59.9675	342.053	64.9303	447.927	49.1501	480.907	55.295	410.768	41.0855	296.689	44.9596	376.45	43.4172	305.722	35.2564	334.424	24.898
RECQL4:exon1	33.3298	25.1624	18.4468	11.3437	14.0957	7.49347	11.0851	9.87302	11.0106	9.76883	15.6383	10.6275	56.8298	36.6297	43.9681	31.5872	34.2021	27.1802	33.3298	23.4155	56.1809	37.6355	38.2553	32.7325	51.1277	36.2839	43.2553	26.2088	16.6702	14.302	32.5745	22.1231
RECQL4:exon10	267.489	37.8894	143.894	25.343	156.011	25.3833	124.947	23.5757	201.351	44.3094	149.521	21.656	295.202	45.2379	268.904	39.1729	256.362	26.0132	287.734	32.6793	364.787	34.5353	319.574	38.1969	229.085	37.0085	281.596	43.2301	221.67	43.0667	232.032	46.3905
RECQL4:exon11	257.495	37.8792	113.304	32.0037	118.826	30.6324	126.576	39.1339	166.853	49.295	138.196	25.5645	307.587	59.9843	245.495	44.4432	230.761	37.9923	259.239	60.7965	338.109	65.8468	258.951	50.0213	226.663	41.1258	265.625	44.9234	197.212	25.922	186.712	45.5897
RECQL4:exon12	212.237	15.8949	105.174	8.95588	109.616	12.6443	105.605	8.10232	170.6	16.338	139.916	12.3118	240.695	22.4321	213.926	18.5514	227.126	24.0265	237.389	28.2986	342.253	38.4448	234.589	31.6803	218.358	30.182	232.447	22.8727	180.879	13.751	174.816	16.3866
RECQL4:exon13	249.572	47.5074	121.921	15.0035	123.737	22.2078	105.316	7.67159	164.546	16.775	143.526	24.7648	283	48.4683	247.25	44.0006	222.836	41.8004	234.395	41.9666	302.632	52.722	273.178	53.4656	247.079	39.5723	299.105	51.7787	186.013	15.8949	227.237	30.3055
RECQL4:exon14	370.972	19.65	174.189	13.3103	170.453	7.76332	146.991	15.8742	230.698	13.4591	233.896	19.2299	428.509	24.7945	342.396	30.8359	314.868	23.8759	375.113	24.8858	446.255	43.1778	378.755	26.1668	365.189	21.1894	339.009	20.09	261.877	17.4103	301.934	26.1265
RECQL4:exon15	161.136	91.7881	80.6045	41.3735	72.7288	48.7523	81.8927	32.2417	115.548	50.1896	112.548	62.7886	204.644	116.95	160.746	87.3064	143.734	78.4078	160.831	93.535	198.062	100.31	157.525	90.7756	176.362	89.8433	159.051	86.6352	128.881	59.3218	150.684	73.8864
RECQL4:exon16	341.728	42.795	127.44	41.1456	150.212	32.331	156.861	41.4614	236.983	30.6039	185.026	37.2936	320.778	52.536	312.632	52.9249	304.563	32.9635	333.063	53.1808	400.026	70.3884	338.831	52.4564	290.275	46.9272	289.338	37.3333	256.265	57.0375	264.427	44.4964
RECQL4:exon17	245.214	35.8114	108.914	25.2537	113.107	23.0591	100.529	20.5522	144.921	16.4256	125.364	18.0842	267.793	13.3462	219.286	20.266	198.629	14.2886	254.786	17.8212	305.971	40.6407	271.543	15.6882	194.943	34.2338	250.271	14.3245	180.207	20.2387	183.843	50.9599
RECQL4:exon18	269.122	16.604	111.094	14.9926	119.961	22.2847	102.572	8.35392	147.872	16.8387	131.511	12.3878	278.706	40.5213	240.933	25.569	248.078	12.3045	283.161	19.5486	284.839	15.0797	289.356	30.6515	212.083	22.8908	274.844	30.7485	168.45	20.0124	178.111	21.9957
RECQL4:exon19	285.785	36.5159	126.822	12.7076	139.471	19.9884	128.911	15.3899	188.461	24.6382	177.487	16.3224	306.283	25.1773	278.476	39.2384	247.01	17.4766	283.948	16.3864	376.147	18.2139	306.257	15.0834	272.958	16.0731	282.55	29.1446	229.01	16.0981	228.874	45.8412
RECQL4:exon2	147.045	1.92842	70.9318	4.35835	81.2955	6.29352	83.1136	4.25477	101.955	6.04231	106.614	8.39495	194.091	9.16976	147.227	3.82686	143.114	7.18595	130.886	5.80383	186.841	3.6596	149.114	4.24382	188.364	8.08125	141.091	4.93595	128.545	11.8213	148.091	10.9051
RECQL4:exon20	233.084	27.2674	102.066	12.835	114.287	8.98801	78.0539	19.238	131.587	17.6093	118.216	19.6049	250.569	18.5081	216.766	29.9779	174.958	32.3829	244.257	23.5198	257.216	24.6235	261.802	24.8458	214.275	26.8094	218.653	28.3751	163.084	29.6659	181.581	20.439
RECQL4:exon21	255.563	23.1105	143.597	17.7035	151.059	13.8615	144.916	18.537	213.437	18.0764	170.58	13.3819	341.445	40.8546	293.076	36.8134	254.067	32.8733	303.084	41.6785	363.521	55.7476	320.84	42.299	266.168	28.7521	306.42	36.7136	203.361	17.1986	233.689	16.7194
RECQL4:exon22	259.39	42.6228	128.14	13.8933	145.346	23.4007	129.287	12.1014	201.441	16.404	175.529	16.0051	309.971	30.3278	284.493	35.7249	259.772	42.6326	328.471	49.7645	327.132	34.4192	300.882	37.2712	257.066	20.9115	286.529	39.4368	196.103	23.5417	265.015	22.4275
RECQL4:exon3	118.467	6.58242	58.1238	12.5527	67.1905	19.5232	69.381	14.7826	90.0381	7.0764	80.0762	11.7733	140.448	5.95654	157.905	14.8729	108.933	4.29057	144	6.5192	164.362	10.1186	128.657	9.79779	134.838	4.87364	133.79	9.20879	105.229	14.5802	115.857	14.3309
RECQL4:exon4	229.821	83.1004	100.987	34.857	99.6689	43.3386	100.616	38.1998	144.053	48.8416	97.5629	39.2016	220.305	77.9484	209.113	73.0128	203.656	70.7706	208.543	74.1208	257.728	82.6474	203.066	74.0687	233.146	62.1632	236.907	75.097	149.338	56.7005	150.583	60.8536
RECQL4:exon5	215.748	59.5077	94.7344	30.1967	98.3952	24.6041	94.9517	28.5833	139.487	48.6158	121.996	37.9105	226.178	57.9101	222.694	62.4979	182.454	51.5252	224.529	64.2952	247.643	71.0451	230.034	55.6844	179.898	49.6084	212.342	57.5	167.091	52.8506	168.377	50.1239
RECQL4:exon6	365.92	34.5066	147.759	14.7691	164.328	8.74568	158.891	13.9841	242.328	13.8012	218.905	18.878	409.197	22.5567	338.949	27.2913	277.905	12.1649	357.942	25.3916	447.139	38.1107	390.781	13.2813	311.905	20.0723	340.248	35.3975	268.416	22.8443	281.803	16.6463
RECQL4:exon7	259.901	47.4793	123.732	16.3247	113.662	6.57082	108	13.1343	183.028	26.0079	154.141	14.3999	294.789	26.8061	285.746	31.7701	218.134	37.2983	332.979	57.1295	358.711	50.4459	316.169	39.6207	241.796	37.8441	269.352	44.1211	188.176	25.64	223.296	39.9975
RECQL4:exon8	239.767	63.7594	76.932	9.95998	80.8835	26.4454	98.3301	27.1092	127.874	42.0636	125.087	17.6486	252.816	52.5834	207.641	51.9926	226.117	49.0738	262.039	77.5028	310.864	68.1472	254.602	63.5367	209.165	42.4186	242.398	65.8213	174.748	35.4489	176.087	33.129
RECQL4:exon9	259.925	40.1988	92.551	23.6725	117.476	11.7877	118.871	29.5645	151.952	16.2301	129.966	11.5441	323.007	41.4806	234.49	35.2827	243.388	55.4636	271.701	39.399	339.585	54.4427	309.891	58.2728	217.238	26.6351	266.435	45.7618	179.83	30.7879	175.252	35.6716
RSPRY1:exon10	363.097	51.6585	188.299	25.0521	159.162	21.4182	143.344	19.9985	223.104	31.4743	216.526	26.4889	401.708	44.1158	386.753	45.6072	304.597	43.8353	407.526	27.0852	392.253	50.6249	356.279	44.9778	317.708	45.6494	351.474	29.5887	251.396	17.9329	239.617	53.6019
RSPRY1:exon11	559.459	20.613	279.205	21.6065	216.082	26.1795	178.336	16.1007	309.082	22.8005	239.172	30.3921	530.025	56.237	517.115	30.1265	449.795	13.7546	538.254	20.6956	578.951	43.4387	491.303	46.2673	436.951	26.2483	447.172	19.7763	339.254	28.2154	324.311	30.4645
RSPRY1:exon12	289.133	43.3613	120.823	9.09595	112.416	17.9029	115.363	14.3459	160.354	21.6176	155	29.3863	278.221	37.3178	328.699	42.5445	273.982	48.4797	318.664	50.9016	332.292	61.1641	279.938	48.7732	209.071	29.8761	247.159	39.0635	209.009	36.3159	187.381	25.5012
RSPRY1:exon13	338.055	76.7915	157.81	54.5263	126.117	30.4885	131.896	37.8035	231.975	67.0132	188.564	49.7883	308.233	80.0725	423.202	112.273	296.233	61.3187	364.405	94.9208	347.626	82.4863	316.62	73.7414	291.233	73.7176	304.061	74.4822	233.638	67.2204	253.528	75.8276
RSPRY1:exon14	461.757	70.0423	221.678	40.7281	171.835	26.8873	169.052	32.6797	253.33	33.7667	188.052	36.7299	455.53	71.1342	447.27	68.8218	363.243	51.3031	431.73	56.0954	505.73	75.0426	419.017	60.939	297.557	46.204	337.574	54.0992	279.157	53.7949	296.896	66.0991
RSPRY1:exon15	470.692	80.4899	186.234	21.2991	170.336	26.7204	176.121	37.2578	257.888	56.1049	202.215	23.1015	397.617	74.7858	470.056	63.5424	455.85	67.1908	477.879	68.1399	478.234	71.0001	420.009	47.9559	368.262	51.0045	416.262	45.2803	291.888	27.2169	298.346	24.854
RSPRY1:exon2	404.751	48.4408	199.202	30.1834	196.562	21.6122	183.36	22.1105	282.989	33.2671	212.809	18.0969	473.742	54.5309	448.72	59.4367	394.92	19.2716	433.665	36.2995	502.637	40.4366	442.285	48.6067	309.432	16.1691	409.321	41.8954	299.072	32.8901	290.166	23.4043
RSPRY1:exon3	425.778	34.7825	180.762	27.4072	148.016	18.4876	152.333	14.5868	213.413	18.7957	179.317	15.5759	310.746	44.6188	348.857	48.0943	286.54	36.1475	426.667	45.4703	293.111	45.2221	311.762	41.5346	252.143	38.661	294.397	38.8648	218.222	17.1638	260.778	42.7613
RSPRY1:exon4	424.268	42.3448	205.854	27.8752	217.537	30.6432	166.407	20.6266	261.537	27.8156	240.423	33.3985	364.22	39.8173	482.35	47.8582	347.415	41.0769	490.114	57.3678	402.626	50.4963	355.496	37.0839	270.195	30.4555	381.512	43.4297	285.276	30.976	242.309	22.7557
RSPRY1:exon5	321.526	78.567	170.956	25.1282	161.993	51.563	136.343	27.9415	219.599	52.8067	172.292	34.2105	261.343	67.4063	347.949	73.1108	288.956	49.4378	361.241	83.0943	393.635	81.1686	334.175	68.3611	250.438	68.7945	290.263	59.2803	217.46	35.6131	259.277	35.19
RSPRY1:exon6	335.159	58.7401	123.174	27.8863	122.362	14.9095	123.826	16.2625	197.507	16.1315	175.507	23.6498	360.304	66.7117	392.565	61.796	277.696	38.9926	389.609	60.3727	324.043	49.2328	268.58	35.7114	239.754	28.8691	280.841	34.4437	236.029	21.0776	209.377	25.8332
RSPRY1:exon7	285.299	44.4951	142.429	24.7383	121.519	21.1857	133.026	37.5605	196.065	42.7829	126.623	26.163	281.74	33.9075	320.805	44.3263	212.078	31.1604	313.013	48.7767	287.377	37.3529	270.143	35.5675	227.351	29.7595	245.675	32.268	242.948	60.9769	227.234	36.0843
RSPRY1:exon8	356.69	97.5271	182.063	42.4049	163.866	43.6098	150.718	40.2336	230.528	54.2646	212.683	54.0928	353.141	115.613	410.141	135.788	294.514	103.301	384.69	113.212	358.585	125.044	336.338	104.874	297.937	90.1739	299.986	111.289	252.739	80.7995	273.641	77.9607
RSPRY1:exon9	420.524	84.1271	181.143	54.9115	166.96	66.8627	160.611	45.389	225.722	60.2939	172.905	45.228	383.96	101.107	442.714	86.6196	350.484	89.9676	440.27	85.4361	437.405	91.0679	377.079	77.9347	235.079	52.041	377.492	72.8136	249.524	54.2558	229.349	66.0441
RUNX2:exon2	349.957	20.256	158.739	19.0453	145.855	9.19283	151.783	10.231	252.362	15.1347	167.203	8.24189	301.87	20.0704	355.42	21.183	316.493	15.2784	358.493	20.6153	323.072	19.3917	304.362	17.7648	252.319	13.6689	277.638	16.6468	236	10.1648	221.899	24.7761
RUNX2:exon3	133.629	75.4587	87.8853	63.7996	66.656	46.7102	73.0933	49.8831	102.771	76.332	91.9387	68.3196	151.368	98.9273	138.576	91.7071	125.669	78.4005	141.731	73.9618	154.357	96.7303	133.277	87.5222	149.877	83.6644	136.72	82.52	111.525	75.5356	120.216	81.0889
RUNX2:exon4	315.132	58.1265	165.102	36.9255	140.407	33.5599	126.88	33.1515	177.497	36.8293	169.796	35.3536	309.677	57.2399	357.826	71.8575	276.012	49.9581	299.677	55.8422	362.719	63.6812	331.246	64.0977	282.443	58.0585	291.102	48.1114	227.485	47.157	224.443	44.4405
RUNX2:exon5	349.557	35.8205	172.774	23.3392	153.939	20.599	153.409	34.2173	230.443	30.2954	168.696	26.6281	273.757	38.8383	334.278	35.0475	267.078	18.8378	316.861	27.1813	356.713	33.3119	308.409	32.0717	232.009	19.9132	267.096	29.0776	238.826	37.9624	243.991	30.864
RUNX2:exon6	355.984	42.7443	197.815	21.2127	141.668	14.4862	138.533	11.4209	238.598	25.2156	157.962	34.0991	383.685	39.9515	388.978	53.7001	300.435	12.0584	352.625	50.7016	403.304	21.2771	321.092	34.2732	302.293	45.7974	319.701	34.4444	199.538	14.9888	220.467	36.1935
RUNX2:exon7	339.855	44.8446	205.64	27.5214	167.93	21.325	147.767	26.0223	242.901	42.0901	197.512	34.5703	354.5	38.2753	352.738	50.4816	269.855	24.4912	299.087	27.4027	392.052	45.5494	357.622	46.402	266.5	24.4458	287.134	21.9025	254.343	31.1593	266.797	49.5934
RUNX2:exon8	331.658	41.5482	171.868	19.6396	135.421	27.8526	111.763	14.3061	182.526	16.2837	146.908	22.0969	290.671	25.741	315.921	39.439	225.053	34.8516	292.039	32.6572	310.829	38.2373	305.079	43.6757	234.987	26.9773	276.711	33.0897	201.447	18.4104	198.303	30.9882
RUNX2:exon9	386.157	112.591	203.233	55.897	176.045	32.6037	169.137	38.9994	218.579	53.4885	197.235	44.5628	384.325	93.3803	375.687	74.4033	342.511	84.4565	378.364	71.764	395.354	77.9464	343.996	90.4971	346.83	68.1971	377.881	87.5657	247.157	55.0735	265.865	57.5613
SF3B4:exon1	323.955	7.02472	196.591	11.6386	190	10.9757	172.977	6.9332	282.386	12.6972	184.955	6.99154	411.273	7.65343	374.841	9.33347	279.023	6.97667	383.932	12.7487	364.318	17.654	362.295	8.31804	373.205	17.2473	392.045	14.6684	279.977	19.1499	292.591	7.89559
SF3B4:exon2	371.353	24.1924	209.568	13.6121	165.281	24.7301	177.122	27.7673	252.647	18.4327	240.288	28.6992	438.669	46.758	409.417	42.6962	330.64	20.9703	395.007	41.6727	494.82	22.8981	374.863	23.1977	282.734	41.703	364.691	22.3155	274.676	26.4814	267.475	38.0879
SF3B4:exon3	344.743	54.4585	190.855	44.5772	163.66	38.0196	159.676	38.2085	226.92	39.8086	193.931	40.972	377.568	60.3854	378.718	60.8147	319.747	31.5363	360.183	44.133	422.986	65.5067	361.975	30.6477	302.991	47.4539	339.881	52.6314	254.873	46.5827	267.195	35.9433
SF3B4:exon4	116.488	61.7541	65.8756	37.4572	50.0138	27.5539	53.9677	32.6408	78.3594	42.6124	78.2811	44.6016	126.733	61.2605	137.903	70.4117	107.894	58.6899	127.876	59.571	127.562	52.9154	118.249	61.1459	101.53	51.1028	115.912	61.5952	93.977	49.1125	79.2396	51.2193
SF3B4:exon5	95.6196	32.6902	53.4185	18.1991	47.3098	19.45	48.587	18.7046	73.5707	32.4358	67.3804	24.3447	118.739	29.0341	110.087	44.966	105.799	30.5607	101.853	32.0693	134.391	39.8962	109.592	36.0725	86.4837	21.1616	100.5	26.6546	72.587	31.1507	76.4565	27.3779
SF3B4:exon6	128.563	23.8614	82.8543	14.1986	70.4221	13.383	64.1709	10.8777	96.9397	14.0994	70.9648	12.3572	126.121	31.7561	122.965	23.5615	114.211	19.53	133.472	14.2623	169.583	21.1777	128.523	25.0206	109.302	15.1644	114.714	17.176	110.236	9.42378	111.93	11.7282
SIX2:exon1	210.889	74.4361	130.514	56.7706	96.6439	44.6084	96.8123	39.5371	127.793	56.9595	114.695	43.503	262.56	90.6017	207.919	73.5676	186.418	55.8213	236.842	94.891	261.307	94.9487	238.405	96.1726	227.804	88.8374	227.63	75.0528	158.528	63.5236	186.105	71.6837
SIX2:exon2	239.563	50.2019	146.495	40.3685	104.615	34.5786	96.9174	30.4411	148.312	44.3055	127.817	36.1044	257.869	57.7736	248.523	60.0614	213.508	43.2526	241.92	56.4487	284.254	57.6559	255.477	56.1002	209.049	57.0593	249.462	52.1695	176.81	45.9359	185.884	54.9375
SKI:exon1	185.802	71.6087	80.8327	30.6397	91.75	35.6383	90.7224	38.2852	121.321	52.8575	107.063	42.7598	232.236	82.7228	200.474	79.4408	172.74	76.1723	205.553	75.6309	250.614	97.9445	210.63	79.3238	201.91	74.2237	222.916	85.619	130.624	55.0692	151.193	60.3794
SKI:exon2	264.603	60.8697	110.125	26.7098	123.706	44.2173	134.588	46.5272	214.75	55.1246	164.86	45.0869	267.287	68.0023	277.493	75.2465	214.522	52.0979	287.581	63.198	342.831	85.6994	292.765	75.9072	217.235	50.7974	300.36	71.0997	233.684	68.2844	219.507	63.8007
SKI:exon3	374.786	32.3851	148.079	10.9578	163.071	7.98717	173.937	19.048	206.492	11.9571	195.04	23.7667	392.611	25.253	363.365	25.7295	338.302	22.1342	365.77	34.7984	450.722	24.1567	340.421	17.8457	324.841	22.4194	372.968	37.7357	255.397	25.659	282.484	20.9856
SKI:exon4	201.048	39.5392	75.967	18.8128	96.0403	20.1759	108.509	24.5272	137.817	25.2372	103.897	22.2979	235.912	44.2205	188.795	36.3662	156.949	30.2413	210.707	50.6921	233.648	45.8571	201.238	37.7523	213.949	55.4856	189.48	39.2396	142.711	22.5421	173.502	34.7629
SKI:exon5	233.894	25.5622	100.37	39.1454	113.446	30.9341	105.729	20.9264	153.069	35.7401	136.498	22.0573	282.736	46.2906	230.099	38.837	198.409	24.6749	248.37	28.5164	305.231	40.912	252.538	47.2238	216.832	35.6265	217.452	30.4174	176.578	35.324	206.587	24.3877
SKI:exon6	185.768	53.064	79.6971	23.0712	89.1203	36.0433	77.7967	26.5836	122.091	45.7721	109.78	38.1229	192.73	56.6547	175.992	46.0652	165.095	53.7725	209.871	57.5955	208.22	50.4555	224.191	78.7905	187.846	40.6393	202.83	55.6324	135.917	55.5962	157.241	49.4855
SKI:exon7	64.9548	11.0537	38.7186	7.83551	39.6382	8.36175	35.0302	10.8348	49.397	14.0486	44.9447	11.8506	90.392	12.7635	78.4121	13.2825	71.201	12.266	94.1407	15.0108	97.8442	15.7721	77.8543	13.7354	82.6884	11.1502	69.9849	14.0843	60.6985	7.88423	55.0101	7.15132
SMAD6:exon1	59.9046	48.2406	29.7693	24.9004	29.192	23.8231	28.3019	26.3615	36.6957	29.5358	35.622	30.772	77.2585	58.1655	55.756	47.2777	51.6498	40.3165	61.9094	45.9432	77.1763	64.833	68.6848	52.396	70.0217	59.0769	66.2379	50.5782	43.6522	36.2041	56.256	48.0787
SMAD6:exon2	299.687	34.6704	145.761	9.76247	117.373	15.8064	145.657	19.9298	189.06	35.3467	157.672	14.5408	284.537	30.6363	286.582	38.7827	256.836	23.4951	318.239	33.8522	346.731	34.2361	318.97	22.6026	250.478	25.5689	305.881	33.7848	227.896	23.4198	215.194	18.1377
SMAD6:exon3	411.364	54.2854	249.239	19.8257	200.977	23.0596	176.625	17.854	249.205	24.8097	202.705	29.59	430.034	47.2113	424.818	43.3758	342.523	42.301	412.148	51.6261	441.034	50.3778	347.068	31.9525	393.614	52.8136	377.818	52.1753	251.693	17.6142	296.068	30.5527
SMAD6:exon4	230.51	72.5161	156.067	41.143	102.268	31.2287	107.497	33.2649	165.508	46.8266	134.612	43.8326	301.373	91.156	235.503	59.9515	223.927	51.2226	267.74	63.4201	305.1	79.3296	246.634	65.113	249.348	65.7979	269.532	95.7006	177.317	48.4548	192.053	54.7014
SMURF1:exon1	78.6	4.72295	49.1231	2.63099	44.6769	4.04316	48	2.97384	79.3385	5.21799	66.2308	11.3244	86.5846	5.24074	77.2769	3.71024	92.6154	3.83932	95.1077	5.43174	104.846	5.14548	91.7077	3.87993	97.1846	5.37032	81.0462	3.55945	67.3692	5.95968	84.8923	8.40967
SMURF1:exon10	379.311	100.827	186.684	37.4497	157.775	25.5505	181.268	48.9325	248.507	54.8972	216.622	46.1022	431.804	77.2291	398.914	107.218	343.273	75.5354	427.56	69.6966	489.99	101.931	449.1	99.3902	312.699	45.9027	357.258	73.1889	278.689	55.9676	291.713	40.2985
SMURF1:exon11	407.763	37.1956	180.36	10.4941	162.825	14.9898	147.193	11.575	240.57	30.7338	197.544	11.8368	342.728	21.392	395.509	27.3733	270.623	21.0878	369.035	33.5266	427.763	41.6244	368.254	29.195	271.982	24.5151	379.816	23.0327	253.57	18.0211	271.658	26.1841
SMURF1:exon12	301.16	41.5179	175.944	32.0902	144.312	31.1773	124.088	22.5113	218.24	41.4739	175.12	36.5508	325.664	41.9372	310.24	41.8965	251.888	30.3262	303.552	36.2848	353.296	50.9619	294.472	36.1615	257.408	32.0476	313.808	44.9463	237.528	52.3201	212.232	32.0401
SMURF1:exon13	223.767	31.2862	112.286	32.4244	103.619	15.8343	102.635	23.9958	176.545	27.2714	124.704	19.4337	269.233	39.8123	202.513	30.3533	218.587	39.593	234.709	32.6109	270.122	31.3107	259.148	33.0869	209.556	36.8485	231.714	46.9974	158.317	25.3267	152.143	38.4199
SMURF1:exon14	311.074	84.2509	141.155	37.941	150.115	42.4893	116.926	52.5601	192.73	64.6881	149.378	36.2201	297.635	86.0712	287.074	91.2415	247.973	89.1432	302.831	92.8485	346.095	127.002	303.176	97.9932	254.892	73.1824	272.804	69.8749	222.169	56.1164	201.932	54.0668
SMURF1:exon15	344.863	54.7084	147.496	27.6206	126.588	15.6549	155.168	28.5859	214.443	35.2508	204.718	27.9998	321.939	57.2382	337.863	64.727	279.603	47.9942	357.542	63.4412	409.733	70.9961	374.443	52.84	269.527	42.2287	340.42	61.2306	226.557	26.2732	279.092	59.9854
SMURF1:exon16	379.212	23.822	188.307	17.1042	143.052	14.7459	132.925	15.1774	191.354	18.9747	165.392	17.847	384.991	15.1773	323.679	11.0891	299.363	8.94772	375.392	14.0828	412.113	28.5251	380.042	13.0221	329.892	38.2128	379.113	20.9723	247.882	11.9925	261.443	23.6828
SMURF1:exon17	189	10.3844	109.047	13.3116	81.4535	5.6603	81.9767	7.8665	144.651	11.9595	100.488	7.56111	177.802	6.9296	182.837	15.2546	159.128	11.5216	181.535	4.79877	221.733	10.9817	186.047	7.81387	173.5	7.68153	163.14	4.9281	137.535	8.17557	153.674	12.9137
SMURF1:exon18	406.495	49.0039	240.351	62.2779	223.703	42.7771	171.081	30.2805	274.676	52.4651	222.847	36.8252	452.063	45.0314	421.378	56.9604	396.838	54.0655	478.171	60.1525	477.703	46.7981	421.108	47.3811	349.225	33.7616	384.982	63.4926	329.532	73.8816	324.865	78.3002
SMURF1:exon2	183.122	39.0206	82.3265	17.3738	54.7143	14.4078	64.4694	12.3729	144.204	26.67	92.7551	24.7601	138.633	25.9291	208.735	40.5559	151.082	27.8177	205.102	43.8232	179.102	35.4843	163.49	27.7505	97.2857	24.5561	151.102	31.1336	118.714	18.4278	120.816	27.076
SMURF1:exon3	356.555	103.154	173.303	45.9603	131.42	39.4132	145.387	54.6133	186.387	47.7172	173.378	46.6814	369.487	95.6818	348.908	97.4049	298.42	90.7015	365.966	104.894	361.387	98.1097	351.454	92.7955	306.672	90.1619	303.866	93.7808	228.193	77.2037	260.134	70.8711
SMURF1:exon4	210.368	27.9126	139.59	12.034	97.1944	13.1102	100.868	7.99322	175.931	22.0018	135.208	19.0167	261.535	31.3757	261.972	22.0032	205.25	40.0825	291.444	42.2458	276.368	35.4909	247.076	29.7585	209.806	25.3331	257.868	13.8696	220.389	25.3251	208.465	18.7929
SMURF1:exon5	506.224	11.55	249.829	13.7301	162.882	21.9435	171.368	14.0379	286.25	19.8824	226.105	25.9875	474.592	23.7471	465.921	15.0002	373.263	18.8583	449.697	13.8632	435.895	15.1495	413.118	9.07593	324.737	11.1587	422.013	16.6505	308.079	22.3349	309.276	21.0616
SMURF1:exon6	305.488	28.7769	151.64	12.6267	116.709	18.3892	107.663	9.84541	164.163	11.4664	138.547	11.2581	269.395	20.9747	294.791	27.4415	230.093	24.4866	293.105	34.4161	298.465	16.8514	241.814	15.6134	185.233	13.1128	291.128	20.3596	199.744	16.6297	210.628	20.771
SMURF1:exon7	386.456	39.5929	207.345	23.2212	194.056	31.6406	175.028	24.2396	264.861	17.8417	220.393	26.618	439.833	25.4689	432.587	44.1747	371.94	63.044	422.794	67.9853	471.929	71.0501	437.849	88.9038	380.857	32.4129	418.385	47.53	307.409	26.8335	304.595	40.8424
SMURF1:exon8	422.737	9.29449	223.116	14.9949	162.116	6.82589	164.032	15.8097	259.653	12.1994	230.253	8.68842	436.442	13.6122	427.968	11.3536	306.716	11.9891	395.126	9.15498	493.021	16.1818	432.968	11.3657	309.779	7.43222	352.547	9.16836	285.884	23.9915	275.947	28.9098
SMURF1:exon9	444.178	63.062	211.172	27.4446	196.828	36.5694	173.58	28.2153	274.478	39.2981	211.471	31.3002	433.529	56.3596	476.962	64.4146	368.191	41.6795	448.287	65.6158	448.325	60.4238	362.535	42.5732	313.459	43.8522	430.694	60.5968	290.688	45.1301	299.287	29.4438
SOX10:exon2	171.317	58.6504	106.395	40.2327	77.0936	32.4663	86.032	31.4575	114.205	41.1812	111.568	46.8026	204.783	74.1877	174.356	56.2221	162.176	57.225	210.155	73.6254	220.632	75.9984	208.233	77.9794	203.788	70.6248	172.477	54.4028	135.753	56.3242	150.139	61.8449
SOX10:exon3	214.581	42.1747	115.577	29.1381	94.1219	20.2428	92	22.5344	153.573	32.1442	127.559	25.8286	243.401	37.6622	222.588	49.5926	189.681	45.6183	227.143	44.9218	284.584	58.8099	233.244	51.5452	197.889	34.7989	225.763	41.7575	177.993	39.3256	182.964	55.8066
SOX10:exon4	111.133	50.001	67.9203	26.3472	56.207	24.123	60.3762	20.3374	83.4657	35.8892	79.4867	32.8109	135.238	61.6377	121.876	57.4328	115.708	49.3891	133.975	59.4191	152.608	71.2233	143.158	61.6663	126.592	64.5815	130.884	60.0673	92.7483	44.6341	100.632	43.3906
SPRY1:exon3	380.065	88.4884	194.376	50.045	162.31	45.5302	148.139	38.9936	224.958	56.7593	179.912	39.8348	361.611	83.0004	376.413	94.4695	358.691	83.6036	393.061	80.8777	419.333	99.0582	385.197	86.2178	297.283	81.1573	346.606	73.6843	245.222	62.4101	253.104	60.7607
SPRY4:exon2	134.25	5.13684	62.8125	3.60499	42.3438	1.42805	28.4375	1.99899	96.4688	3.98371	75.0938	2.68039	110.875	3.2003	129.812	4.43183	125.906	7.19031	176.75	3.01609	143.25	5.32795	124.406	3.79184	119.844	5.21851	128.75	5.35814	99.1562	3.12234	85	2.68809
SPRY4:exon3	228.004	77.0674	130.194	41.8457	100.003	32.7212	97.8862	29.3772	138.842	46.1681	124.006	36.1827	261.827	76.7469	223.195	65.1035	209.801	56.8752	242.585	67.2659	267.922	90.3103	233.85	70.9239	205.269	57.0055	221.487	74.3984	156.448	43.4003	165.257	55.0414
TCF12:exon10	478.133	38.0501	224.12	35.4897	193.747	30.5098	195.66	15.9882	267.633	28.9683	230.72	21.6355	428.4	63.5239	441.953	42.9045	367.74	53.381	477.88	39.8549	495.887	46.6487	414.22	60.6136	282.813	24.8719	406.953	62.3128	305.867	22.3975	340.18	19.4536
TCF12:exon11	427.368	49.5314	221.548	36.3506	151.877	22.7057	136.935	18.1056	184.31	20.3526	182.058	28.3238	354.045	49.259	371.884	51.4668	306.594	39.8526	395.11	55.8809	402.31	58.1217	346.155	48.7281	243.935	46.0018	331.89	43.8582	258.994	29.9023	274.561	43.6317
TCF12:exon12	499.773	31.3449	224.733	26.5393	204.52	23.7369	241.413	18.4721	311.813	27.3934	262.12	32.7983	404.507	28.4934	517.84	33.5177	399.853	25.1308	530.387	50.6341	489.04	34.5294	433.067	33.585	362.213	31.0467	423.48	30.8529	286.053	19.2991	292.493	32.7222
TCF12:exon13	386.169	22.0682	157.584	9.09646	131.045	11.6832	152.416	13.6072	213	21.4169	164.551	11.1773	261.337	20.6931	349.573	25.2438	291.843	19.8116	341.213	21.5836	367.629	20.4958	330.18	22.2974	191.494	19.1342	297.764	16.5214	207.921	13.543	196.933	21.4189
TCF12:exon14	427.095	10.3139	215.833	22.8304	193.143	21.9288	191.75	18.7037	252.143	35.1421	211.81	8.91118	414.095	28.0072	403.714	9.82813	343.119	12.55	430.238	17.4305	390.274	10.9218	390.798	18.8819	258.655	8.47746	371.833	17.5381	256.286	12.6753	261.155	39.5531
TCF12:exon15	411.78	56.883	194.195	36.2571	161.537	18.5607	132.256	12.0132	224.585	18.4049	172.049	26.233	341.976	54.1903	400.049	54.3611	329.341	54.2994	394.659	56.9618	387.244	60.666	333.22	49.2336	299.537	49.5033	291.378	52.1628	234.854	27.2914	257.012	30.411
TCF12:exon16	428.608	54.5173	222.092	24.459	165.488	19.0022	165.76	28.9504	255.452	23.5928	220.244	24.3983	458.912	32.147	469.581	44.8948	402.7	36.4647	451.083	26.535	484.843	30.2489	398.848	23.2574	371.521	39.9096	395.18	34.2135	284.774	52.5675	310.829	48.7655
TCF12:exon17	266.144	55.4256	117.432	24.2738	109.752	33.984	99.136	22.6927	145.328	48.7703	132.432	43.007	233.424	40.1033	314.368	64.5978	255.536	56.5143	300.848	72.4694	237.808	46.6102	228.904	47.0642	174.664	44.9661	242.328	54.6952	184.896	50.8348	222.296	76.5491
TCF12:exon18	321.919	59.4297	150.081	26.683	111.821	29.4077	130.543	28.6631	203.682	39.9899	147.098	39.5414	252.659	41.5391	339.162	51.7334	232.682	36.2536	350.468	56.6991	309.711	51.9131	285.173	47.5709	195.37	36.1686	226.168	44.5202	201.306	47.5967	228.832	52.7782
TCF12:exon19	361.383	63.7319	191.543	42.6574	143.951	27.4781	140.235	34.1424	213.675	27.2455	200.193	50.9613	365.527	86.3093	370.173	55.9907	321.387	63.2402	375.617	66.9912	379.872	66.3666	330.527	57.2414	262.177	64.7455	304.77	48.7337	264.893	40.1661	245.074	52.9829
TCF12:exon2	292.698	31.0552	127.198	18.213	128.709	18.2794	134.523	18.4102	139.186	17.1365	139.651	24.1553	281.64	26.4588	239.895	26.0452	213.488	21.0427	285.081	22.0167	267.14	28.3355	290.523	29.0386	193	28.3611	257.465	22.0105	169.791	27.6959	184.326	28.5474
TCF12:exon20	337.51	35.3431	190.693	37.0624	132.85	11.6358	154.353	21.6103	233.66	35.0261	172.438	38.8907	314.817	38.0817	313.948	39.9328	291.876	26.3949	363.908	45.2501	333.484	35.749	314.824	27.7105	248.797	28.8144	278.464	33.5838	241.157	18.5512	241.98	22.8734
TCF12:exon3	366.892	24.1479	203.289	17.835	154.506	11.5107	157.687	11.7866	223.855	16.7435	178.193	14.0143	315.843	29.1692	390.096	53.6201	300.145	34.4317	381.723	41.8311	396.614	39.6715	324.59	25.8924	232.867	25.5738	291.12	25.0664	242.108	17.962	253.747	16.8334
TCF12:exon4	316.476	16.7867	159.952	30.0633	127.44	26.3221	131.083	14.4124	224.179	23.8657	160.119	12.1004	272.905	14.2234	329.274	26.4071	246.869	15.5197	373.857	21.2774	323.738	20.3973	312.143	22.502	178.333	13.2904	240.75	22.7219	222.488	14.2689	247.226	29.1102
TCF12:exon5	380.292	31.9102	207.912	22.3717	158.106	20.2596	181.372	20.358	269.991	23.1769	234.265	33.3011	500.195	52.7878	491.761	43.4709	372.575	38.9369	474.611	26.735	445.664	37.1627	421.575	38.5278	255.549	24.9192	378.77	34.3067	288.575	34.9499	237.735	16.911
TCF12:exon6	296.533	17.0534	143.04	13.5282	118.827	8.17936	124.32	11.7613	229.347	16.0358	137.453	10.5744	233.227	17.0623	350.12	25.8629	278.467	19.5014	333.4	21.9027	256.76	14.9303	258.493	15.4065	166.253	9.60165	240.773	15.9937	183.853	19.6026	260.227	30.2916
TCF12:exon7	397.068	44.5835	208.534	31.6758	186.555	41.3415	172.027	19.9409	243.856	26.4421	194.767	14.22	466.479	86.6502	428.295	48.5689	333.767	45.8771	381.945	50.3892	440.801	68.2619	393.753	45.2801	287.815	52.8018	335.575	53.0467	252.685	24.4934	302.527	34.6172
TCF12:exon8	351.778	15.3291	158.587	11.4365	122.635	7.7964	138.714	11.4925	212.143	12.9302	162.095	13.8863	259.032	14.1398	344.206	20.34	229.508	13.1944	377.302	20.3966	329.556	21.2047	309.524	18.5645	235.016	13.0538	255.587	15.3514	218.873	13.7307	259.095	15.9128
TCF12:exon9	363.138	33.5473	193.198	32.4997	144.112	18.1323	156.474	15.5717	230.362	21.4048	164.198	14.5119	292.534	36.5091	387.155	33.604	275.414	23.0829	434.586	31.9045	378.578	34.9213	321.009	27.3275	253.509	25.1308	273.733	34.3917	211.966	22.1846	229.336	25.9973
TCOF1:exon1	147.849	22.4139	94.8571	12.5403	72.521	14.5875	79.0084	15.5735	106.345	19.8052	97.0588	14.7109	204.202	32.663	176.151	27.6812	148.782	28.4686	165.017	25.0778	192.748	31.6526	167.076	26.6367	205.529	31.8335	178.092	19.8225	121.176	34.1422	144.782	27.1112
TCOF1:exon10	215.841	10.5301	127.423	16.6278	91.2273	9.77151	96.05	13.6583	136.368	16.6573	113.282	7.03888	227.041	29.5442	204.832	22.543	202.905	18.7118	213.527	16.9537	249.25	32.8962	208.75	17.3544	184.75	13.7872	194.973	21.5847	164.282	16.5952	172.136	16.1723
TCOF1:exon11	142.695	52.2689	78.7301	37.7739	74	27.5529	64.531	35.0592	96.8584	43.6896	86.6814	49.441	173.695	82.3955	143.655	63.2624	146.566	58.6219	165.531	59.5058	187.487	74.184	158.385	64.1124	120.119	53.7982	137.5	53.5286	125.354	51.3854	118.46	54.3303
TCOF1:exon12	291.312	25.8106	171.829	18.4183	135.894	17.1374	144.889	19.72	228.015	24.805	179.553	9.84044	351.291	15.2516	323.945	18.469	304.337	15.8102	341.91	22.3012	366.437	19.1299	339.864	16.7403	275.784	17.3464	308.698	19.5639	218.296	12.2275	252.045	21.8596
TCOF1:exon13	249.68	19.4151	130.668	15.295	115.405	22.7988	118	19.1948	180.243	24.9599	153.228	26.8455	290.274	34.3981	305.575	31.2905	255.112	13.8712	273.27	16.2446	320.641	27.3885	285.703	28.1731	226.753	10.9105	272.595	34.0304	205.822	32.465	216.127	19.8831
TCOF1:exon14	199.231	23.1591	105.731	13.9337	87.125	15.3759	94.9615	9.7425	134.663	11.2152	117.428	15.6978	232.904	28.8292	209.88	27.1681	180.673	17.6739	225.144	33.6687	222.663	23.3683	231.663	27.6994	170.192	19.4611	167.587	15.2541	149.99	17.1481	153.889	22.705
TCOF1:exon15	286.378	74.6302	155.203	41.474	134.216	33.4287	128.439	36.2895	198.986	47.6414	156.98	35.8289	304.122	75.9628	292.757	71.4877	241.176	48.7841	329.277	87.0372	308.466	83.1146	262.459	72.0138	289.101	90.3742	260.5	77.0412	210.176	61.5969	247.926	72.7392
TCOF1:exon16	287.837	100.791	143.458	55.5658	137.811	60.7573	124.889	39.3051	176.426	69.8719	163	61.9597	311.589	114.107	295.179	97.1327	282.642	95.7696	320.895	78.5706	378.374	122.131	288.953	59.92	240.353	112.662	266.126	81.2779	195.037	69.3369	190.858	87.3246
TCOF1:exon17	251.038	70.6461	156.749	46.5531	107.436	39.542	133.303	35.609	175.066	40.5009	151.976	39.879	283.559	56.0626	260.635	77.1573	250.825	62.9267	308.621	66.1702	326.379	84.6558	296.72	60.6157	231.18	39.2456	274.057	60.6327	206.578	47.6927	204.417	34.5435
TCOF1:exon18	321.589	36.3375	163.01	33.8226	146.66	14.9547	139.655	15.8563	197.162	33.4659	198.117	36.4105	379.914	47.9237	327.051	33.5026	293.817	31.5358	327.183	44.8966	341.178	48.1423	324.335	28.2693	294.34	26.7544	296.609	51.4789	198.431	25.2019	253.076	35.938
TCOF1:exon19	227.286	69.3746	102.803	31.6145	92.7143	38.1805	98.7211	40.6325	146.993	44.3874	120.313	43.6336	237.884	67.3643	245.007	80.2504	190.136	54.4026	235.102	76.7612	278.959	86.8989	215.694	71.0492	230.197	56.9685	205.054	73.593	166.517	56.8161	162.259	54.6986
TCOF1:exon2	363.394	45.701	207.47	33.0497	159.258	31.05	189.939	26.815	243.924	33.0963	184.682	24.5477	432.197	52.4182	422.303	64.6205	343.076	51.2422	418.97	62.6507	469.015	59.2004	364.894	35.4024	298.318	51.6673	392.697	38.8294	292.803	24.9277	283.697	37.2695
TCOF1:exon20	168.097	53.2439	86.8226	26.8028	81.2661	26.593	79.5645	30.1576	110.194	37.7533	114.073	27.2925	222.081	62.5102	183.435	43.3746	139.661	43.1584	184.371	58.3845	211.435	60.946	156.081	53.42	157.556	40.7637	187.089	51.8898	128.694	37.5887	157.645	46.6351
TCOF1:exon21	246.087	80.2815	148.678	37.1121	119.896	36.3873	119.022	39.5201	166.857	48.1927	144.217	51.6678	299.487	82.9274	278.178	97.3682	253.03	71.5112	270.339	66.5244	337.287	95.7739	292.917	97.7876	246.165	84.9528	261.33	82.6142	219.083	55.5253	219.226	64.1942
TCOF1:exon22	232.172	23.9772	105.548	20.3227	111.151	12.4647	92.7742	18.3849	141.484	9.1207	120.806	13.1474	265.398	30.9372	227.387	23.3038	235.011	23.0323	225.398	19.6099	282.484	22.443	229.323	22.6611	223.301	22.154	260.538	18.6976	161.581	11.86	180.72	24.3183
TCOF1:exon23	352.581	80.148	193.927	42.0038	156.717	28.7555	148.864	38.8307	231.293	52.9232	194.335	32.4818	367.068	77.3448	326.424	63.9405	318.827	60.2027	345.576	70.0075	372.545	69.6022	301.455	53.4929	274.796	57.7264	329.843	60.2965	231.639	51.8713	252.539	66.9463
TCOF1:exon24	250.497	63.3096	118.898	40.6605	119.974	41.2531	122.834	40.4163	176.83	55.2209	156.364	48.9753	280.559	74.1927	263.343	67.4	224.623	54.3816	273.641	79.8706	314.305	81.5392	262.956	56.5645	219.814	59.7454	250.799	66.0104	196.744	63.0703	215.83	83.6604
TCOF1:exon25	93.037	46.1308	49.037	29.2424	34.0093	20.5174	43.1204	30.073	67.3148	39.711	68.1481	42.8466	110.861	54.8143	117.769	58.3239	88.0463	45.4353	104.509	51.3996	110.861	56.2992	94.0926	51.8974	79.1667	45.7991	78.9259	40.0604	88.6389	50.3536	93.287	52.3697
TCOF1:exon26	385.081	6.17962	158.541	9.5178	172.351	12.3878	144.541	6.07634	254.676	15.4129	176.703	14.2241	419.405	11.7295	385.459	11.9759	330.595	20.6982	373.162	9.91215	442.054	10.5934	361.135	10.4753	325.784	5.19687	351.351	11.9169	189.378	7.57683	231.189	12.9096
TCOF1:exon3	216.727	78.082	99.98	35.9426	97.5	34.3728	92.8933	31.2268	130.747	30.7294	116.007	28.4682	252.453	76.0382	217.093	55.7149	194.313	69.3203	245.627	85.4526	252.193	69.5607	233.4	72.2742	184.353	55.3202	230.76	69.6935	147.64	46.8653	144.06	48.1104
TCOF1:exon4	451.179	15.9775	219.226	11.7025	179.512	18.0304	195.917	9.35795	298.488	13.7284	213.119	12.6104	499.048	18.6908	486.738	23.4403	398.929	7.72539	472.071	5.82637	516.881	15.0528	454.536	12.4711	344.155	16.4957	467.357	15.3714	332.595	25.582	312.464	22.3491
TCOF1:exon5	322.959	73.4425	147.487	32.4252	131.193	33.5467	124.645	12.3286	172.066	31.9251	152.766	40.2047	374.162	89.0698	302.056	74.2517	253.548	73.1172	325.579	70.0898	358.056	80.3672	313.939	67.2412	271.299	61.8104	263.888	65.1705	208.31	40.0231	242.02	53.6437
TCOF1:exon6	250.298	42.1511	128.202	19.4563	117.476	27.1242	132.429	25.1867	160.024	38.5562	153.06	19.394	289.369	42.6727	266.012	42.0824	218.69	40.3864	262.107	47.3462	323.929	54.389	283.893	45.5486	236.738	39.8915	270.714	37.3552	175.595	42.6505	197.202	31.8399
TCOF1:exon7	223.315	60.5622	155.473	65.0293	114.261	46.0682	98.473	21.1983	158.581	59.4742	127.983	40.7829	228.805	84.6548	211.34	80.8763	189.29	55.8261	249.502	58.0733	290.137	105.723	237.398	77.7797	185.079	75.5949	204.311	84.7996	161.598	50.7515	198	75.3136
TCOF1:exon8	203.637	32.4076	112.085	27.8572	91.5022	27.0448	98.0762	29.1903	142.583	38.9298	128.345	28.2728	249.085	32.4387	208.099	48.6408	203.072	24.7644	215.664	50.7618	244.13	50.6369	228.771	31.7153	182.906	31.6332	190.762	36.8748	168.96	45.8019	164.386	41.1584
TCOF1:exon9	246.985	38.9671	136.322	35.4215	115.185	21.1784	120.688	36.2416	175.741	22.3259	136.839	33.4073	299.205	40.697	228.073	52.6008	216.688	34.1199	276.02	40.7964	313.439	56.1801	263.488	30.9529	231.532	41.7084	253.185	23.8143	205.083	54.7391	207.478	40.119
TGFBR1:exon1	3.69444	3.60803	4.03704	4.39398	1.94444	2.00855	4.10185	4.27542	3.62963	2.23645	5.60185	3.39307	7.10185	6.90786	4.7963	5.03216	5.43519	4.32613	4.44444	3.59213	6.65741	6.15556	6.06481	5.61918	8.43519	9.97218	4	4.43857	5.09259	5.19981	4.4537	4.87485
TGFBR1:exon2	365.336	54.8507	164.863	32.4294	129.406	21.4099	136.828	21.3964	188.883	32.5602	160.594	30.5212	342.438	63.2074	385.137	67.1158	330.637	61.0716	386.227	68.1433	352.488	65.6552	375.809	70.3668	240.902	54.2589	284.461	46.9316	215.055	41.6507	228.836	31.6845
TGFBR1:exon3	491.564	59.5553	226.394	36.0637	205.593	35.4063	193.921	23.2133	272.838	38.1818	238.718	35.2597	460.763	74.0344	482.1	69.0906	424.432	70.2041	440.888	69.8762	532.344	70.9227	445.639	61.084	345.448	39.6357	387.871	59.8624	324.797	40.284	328.373	40.6137
TGFBR1:exon4	405.112	87.0036	201.515	41.4273	182.195	37.8977	148.639	26.6187	239.809	46.5761	231.631	56.7966	374.693	79.4509	433.357	90.044	341.369	68.1826	429.934	90.5639	389.577	86.7848	375.224	78.637	295.851	66.6873	330.183	65.6797	293.614	64.1808	281.971	57.4604
TGFBR1:exon5	368.871	93.6403	174.461	53.6271	129.096	22.0166	128.91	37.2096	200.051	43.1494	167.382	52.3717	306.624	74.0901	358.213	80.1299	302.848	73.6982	378.41	96.3413	380.129	97.8357	346.697	76.7933	246.449	58.0644	317.781	91.3123	193.545	51.3344	229.169	67.0235
TGFBR1:exon6	307.539	63.1916	136.623	30.9049	154.635	33.2004	131.293	37.5499	186.707	34.6487	146.299	29.7822	291.904	60.8921	331.234	64.1797	276.359	52.0939	310.102	59.677	325.76	65.6335	296.557	61.5343	193.928	44.5289	277.856	58.8036	198.778	50.7162	199.97	47.6126
TGFBR1:exon7	348.815	83.0434	202.726	47.8173	150.4	41.8459	136.807	42.2652	248.674	63.0286	217.481	65.2268	386.333	88.556	412.637	88.1038	304.763	65.7329	421.067	99.801	410.363	80.6745	386.215	81.6511	321.17	69.9383	363.393	78.27	276.081	70.6679	314.259	86.5345
TGFBR1:exon8	305.461	73.5199	124.965	17.5712	115.66	20.0542	124.56	29.7601	192.262	42.0253	129.794	23.6814	263.482	65.9043	320.745	86.4338	243.894	52.6341	294.454	72.3639	345.043	93.6387	271.262	64.5506	210.44	36.9384	249.433	71.2923	190.979	40.8752	209.44	52.2615
TGFBR1:exon9	350.265	76.7155	154.574	30.4435	125.154	37.5389	119.324	23.753	220.426	63.2683	181.037	27.9193	351.515	79.2669	395.279	73.8594	275.912	49.6673	361.353	68.6293	378.493	70.2047	311.522	62.5021	297.382	60.524	341.132	58.4494	217.949	51.1315	259.199	65.6312
TGFBR2:exon1	186.819	26.8607	93.0857	23.192	94.0381	23.7093	90.019	22.5512	127.038	28.2315	130.81	30.0986	188.657	22.2321	173.676	29.3895	169.829	24.5355	218.905	24.7419	219.676	21.7797	220.714	22.4819	191.8	34.4474	190.352	34.3774	147.962	29.2667	176.505	34.3847
TGFBR2:exon2	453.508	55.5926	193.62	32.1482	169.76	26.5254	154.777	13.1267	244.877	21.289	187.603	17.5286	397.939	48.0072	419.229	29.3307	351.749	35.8553	483.933	40.1704	441.212	41.4607	422.246	53.7785	317.268	71.1528	381.151	54.7502	265.017	33.1714	277.173	28.1548
TGFBR2:exon3	316.463	116.303	155.299	60.7868	129.871	56.2639	140.493	59.2176	191.876	81.5718	174.706	69.3753	334.672	123.389	344.985	122.051	272.065	97.0097	310.597	104.771	339.945	100.159	310.876	104.089	264.234	104.344	294.418	98.0307	221.244	79.6599	225.905	87.4922
TGFBR2:exon4	379.946	54.1502	177.698	37.0378	156.443	37.8316	138.31	24.7071	218.257	43.2036	191.665	34.5598	408.126	61.9884	364.506	55.5034	331.416	44.0454	401.279	61.1332	447.02	57.6908	413.905	60.2458	292.509	35.5111	353.36	36.0524	255.268	39.1859	260.583	51.8166
TGFBR2:exon5	378.447	68.282	179.572	31.3	147.053	24.7664	141.289	38.4778	248.803	66.8129	186.329	38.8575	376.803	72.7656	373.974	73.2951	296.717	63.6068	387.02	77.7229	424.033	84.6788	330.184	74.5929	328.625	59.8873	355.237	69.669	212.875	32.9949	246.105	67.5714
TGFBR2:exon6	336.065	81.8578	175.833	34.8447	157.949	44.7451	130.754	28.8102	216.304	47.0857	175.681	44.2074	368	80.8027	352.333	90.6186	321.37	72.7648	382.71	83.3407	438.58	93.8383	359.065	75.903	303.616	61.8454	339.384	68.5215	255.065	47.3966	240.261	69.5807
TGFBR2:exon7	264.363	49.3941	128.921	21.195	104.242	16.8979	109.879	19.5884	158.816	25.6788	141.674	25.0403	260.295	52.1502	266.889	50.1407	224.342	30.0607	235.147	36.9384	298.595	57.4576	262.626	48.2943	204.263	41.1174	226.074	51.7237	161.995	23.9681	173.442	30.7295
TTR:exon1	340.837	66.0779	172.55	18.0785	112.575	11.9617	121.062	16.929	193.662	27.7237	153.325	31.9203	321.562	50.8801	316.762	62.0017	278.087	51.2641	307.262	54.8816	321.525	75.5391	339.775	60.4349	285.075	47.5918	288.712	50.8204	209.2	25.5137	214.5	29.9345
TTR:exon2	487.014	39.3116	268.667	25.345	175.574	10.1989	207.447	32.7465	244.149	21.6963	215.73	13.6538	449.66	20.2057	464.348	17.6744	413.106	44.4191	463.688	20.844	515.418	21.908	474.305	22.554	337.681	25.411	396.475	29.3682	293.887	21.2731	333.738	24.3565
TTR:exon3	417.363	44.1346	228.959	43.3319	163.486	27.0619	157.24	18.3898	233.151	42.6369	195.548	23.0304	431.336	46.7869	421.897	50.932	370.986	52.4272	416.116	64.0378	408.897	54.5062	410.795	42.6613	299.411	44.246	343.39	39.8432	274.055	22.0391	278.658	18.7556
TTR:exon4	406.347	21.1476	246.246	36.7677	167.127	11.5163	167.305	33.5071	247.746	21.1738	228.322	31.0574	396.839	18.7653	415.89	24.8798	352.763	23.7906	402.017	23.8843	500.39	52.7442	387.271	17.5843	375.153	28.9461	361.144	25.5294	290.839	31.0034	311.771	31.9375
TWIST1:exon1	172.39	119.408	97.629	69.6676	84.2048	58.0094	75.8823	51.3369	103.916	73.355	103.237	70.1743	219.869	154.784	178.947	127.978	166.29	110.688	185.092	136.085	221.502	142.895	176.802	114.663	199.115	139.998	180.466	119.274	123.253	89.5873	142.348	97.6286
WDR19:exon1	263.529	3.64207	137.706	14.785	127.294	5.05921	138.235	14.0514	202.941	16.6526	156	15.8232	278.765	6.53385	267.176	9.61922	222.294	8.96357	316.706	12.2768	314.353	6.71697	288.059	9.69839	275.059	8.49611	245.706	8.68738	226.882	12.0046	218.941	27.3895
WDR19:exon10	280.852	48.4291	116.247	18.3967	109.926	27.1605	127.556	23.1754	174.938	23.7378	121.568	28.4491	188.975	31.7159	272	50.1131	217.259	37.8212	283.852	48.8178	266.543	36.8178	206.185	41.9991	163.296	31.5105	229.667	34.3519	221.099	45.5059	209.864	41.3823
WDR19:exon11	404.781	32.2408	204.907	19.1643	141.661	13.6714	164.76	14.7125	264.153	30.4894	191.486	24.1358	454.53	54.2872	399.388	61.0486	344.978	37.3867	428.918	47.5494	404.667	47.1885	369.913	53.9488	326.011	47.6722	330.989	44.6723	264.765	28.6438	286.847	38.4805
WDR19:exon12	380.92	56.2048	184.232	42.3581	162.664	36.9568	151.168	30.8442	248.704	44.8544	188.504	48.1929	349.288	59.3195	371.632	83.373	290.104	43.1552	355.976	51.5271	408.184	75.7453	270.32	52.4075	268.264	60.2309	283.112	47.6674	230.728	45.9385	211.792	44.9972
WDR19:exon13	300.923	33.9097	159.795	24.3843	123.932	16.9907	104.65	16.5109	218.094	32.9344	161.658	20.7382	370.162	32.0121	356.735	43.8543	276.564	31.8676	365.906	50.9817	352.12	46.29	294.88	41.7394	256.974	35.0744	307.573	42.2993	184.368	24.8352	263.872	41.0652
WDR19:exon14	480.519	56.0232	211.128	28.6746	165.789	32.8401	164.662	28.2403	237.18	21.5894	216.143	20.9654	419.571	57.338	445.632	57.7066	428.602	54.4024	451.827	52.4797	482.286	58.2631	372.759	49.7032	304.752	41.5204	362.917	42.8452	315.293	30.2642	296.865	23.8438
WDR19:exon15	311.219	55.8502	155.856	33.791	128.537	31.655	130.688	29.8635	197.088	37.5013	163.275	48.3237	247.575	44.8899	316.694	58.8986	226.713	49.0519	289.062	55.5524	283.756	49.2921	243.444	42.6545	226.569	45.2029	213.225	41.1143	222.019	44.9049	223.975	56.6633
WDR19:exon16	484.354	22.7095	249.93	20.3667	215.418	11.7605	207.766	13.7605	326.114	16.9615	253.703	14.7192	498.778	17.2015	559.443	29.7941	429.348	16.9615	558.627	37.0662	502.044	25.8307	473.987	25.2014	338.557	57.5501	424.405	19.1072	340.658	31.0124	350.171	49.3014
WDR19:exon17	289.87	33.6238	189.205	39.3943	151.456	23.9875	127.326	31.8724	219.87	28.1336	163.163	15.2228	335.647	44.9446	368.079	41.8687	283.744	37.1358	321.428	51.5156	325.865	57.7773	306.633	55.5561	284.163	32.181	295.047	32.4825	216.549	37.4613	249.502	36.538
WDR19:exon18	505.012	59.3189	260.712	48.537	204.794	37.6106	189.606	25.7253	302.059	54.7194	259.7	42.9944	475.047	88.2733	534.824	75.5081	427.729	59.4928	514.294	66.9863	554.694	82.0181	448.876	73.7258	378.806	78.6005	465.947	82.8031	319.324	45.53	354.9	73.6304
WDR19:exon19	363.207	38.1807	171.793	32.1729	145.702	15.2538	161.661	25.651	241.066	25.2737	197.636	30.0876	370.86	43.3079	405.645	39.5836	293.802	41.8325	369.306	35.0466	383.785	61.1229	342.992	39.1381	271.719	29.543	269.793	39.2838	267.331	30.4238	268.752	32.7234
WDR19:exon2	316.912	47.1679	187.794	28.176	143.941	30.0323	133.529	19.8777	215.98	19.797	163.225	20.2772	324.176	33.1783	320.833	41.0195	239.598	36.9483	338.167	42.5802	336.5	50.5782	279.039	42.4845	262.137	35.8313	306.951	43.3474	218.833	34.6142	227.804	36.1153
WDR19:exon20	411.392	58.1304	193.558	32.3263	161	31.8792	173.067	35.816	236.725	56.9998	184.675	40.791	357.392	50.8014	435.408	67.1824	351.25	48.2367	399.525	53.7965	408.725	48.536	333.4	51.2862	278.683	42.2647	327.242	42.985	252.517	46.5318	252.158	51.339
WDR19:exon21	292.559	48.7238	130.662	38.8432	80.4853	24.3203	126.5	37.0165	150.779	43.5249	99.3235	26.8936	209.544	44.0703	236.824	51.8643	213.176	40.9838	247.662	44.8984	235.971	45.0717	173.559	30.3243	153.912	31.3248	200.397	43.9396	148.691	33.3602	146.529	47.1211
WDR19:exon22	379.278	14.9194	191.298	11.4878	175.311	21.5091	157.675	32.5188	238.596	30.4452	209.457	15.813	353.755	33.1516	411.53	11.1294	330.093	9.8016	381.675	16.236	409.603	17.6345	343.768	13.9075	316.457	29.6517	338.762	10.9561	234.298	11.1336	257.384	10.0146
WDR19:exon23	295.882	32.0349	139.108	21.2293	100.946	8.31887	93.7849	11.1041	187.903	16.4568	157.312	17.3393	224.548	18.5253	260.118	45.0106	234.946	28.0323	279.753	32.4167	252.419	46.5196	273.72	30.0552	218.624	15.8264	242.441	24.9249	192.548	19.7685	162.624	10.9881
WDR19:exon24	365.33	50.8558	179.362	7.10119	155	11.8766	147.404	8.97945	223.372	11.9335	172.543	20.4038	310	45.5624	361.479	26.8267	281.67	28.1965	361.585	54.5447	335.936	46.3525	307.447	27.6731	320.298	26.5552	297.138	25.4176	219.064	8.70522	270.691	26.2928
WDR19:exon25	351.159	83.736	158.248	51.1096	129.815	49.2934	131.777	43.3684	231.452	74.0073	177.331	52.4516	300.102	63.9014	395.057	80.8053	276.146	56.4376	342.471	72.7935	336.65	65.253	303.433	63.2755	269.236	64.5794	298.096	68.1895	225.134	45.5212	217.268	55.2518
WDR19:exon26	338.526	45.3913	152.652	32.1395	123.511	21.0024	125.889	21.8293	189.126	21.9257	156.511	19.7827	269.822	32.6878	357.467	51.1064	269.015	48.7416	294.585	39.6412	329.422	43.0712	257.919	37.3713	226.756	35.9019	265.119	41.1722	211.348	28.2767	200.778	19.8211
WDR19:exon27	418.089	72.6098	162.472	30.8907	145.667	27.8752	157.52	38.0992	214.789	43.4319	168.967	32.5815	346.919	80.5451	400.699	70.5	315.683	54.0933	346.967	59.5608	380.65	63.1478	327.837	59.3182	243.008	55.5457	293.228	54.6525	242.033	44.2059	248.317	54.554
WDR19:exon28	357.241	23.3212	181.025	21.0055	154.114	17.9843	164.709	21.868	241.494	20.4362	208.772	20.6093	345.924	16.6038	395.329	19.9215	293.089	10.3158	365.291	16.3128	367.203	23.1297	336.456	22.2346	236.595	18.4283	319.633	13.9938	254.316	18.0544	304.354	23.8026
WDR19:exon29	453.33	24.2865	217.409	9.01294	173.75	8.51132	184.42	11.3742	236.977	13.4668	196.034	9.40219	448.261	23.7189	465.773	36.9158	391.841	13.8687	396.227	19.7156	450.341	25.0539	392.818	21.6951	344.966	8.92942	387.5	24.7284	312.693	22.8631	255.17	17.7901
WDR19:exon3	204.816	40.3999	123.618	22.5542	88.3421	14.26	91.6184	18.3092	158.013	44.4931	113.579	19.8999	163.829	18.9331	219.355	34.0309	165.816	27.0189	219.961	35.394	177.079	30.6397	164.711	32.6851	125.658	21.0038	158.342	20.9505	173.592	34.4388	198.697	32.4613
WDR19:exon30	393.925	55.853	195.224	37.861	137.794	32.9249	162.551	25.3854	263.421	59.7531	182.121	28.3205	373.14	37.6306	337.037	47.2518	331.271	47.1824	385.579	49.3346	417.299	54.0486	383.953	33.9054	265.617	50.7541	320.879	43.9192	240.178	63.6851	230.804	49.1084
WDR19:exon31	383.4	50.9776	220.393	38.1517	142.807	28.5292	140.2	18.9389	195.504	23.4911	195.526	23.0751	344.148	43.8361	394.437	65.0094	325.874	50.6863	378.081	58.7861	393.556	46.0972	357.244	44.0653	274.474	41.4653	340.807	44.7208	250.474	47.7649	281.111	41.3936
WDR19:exon32	449.739	109.094	229.62	69.2162	188.217	47.3824	166.435	44.0036	280.674	47.6076	249.598	60.0073	404.848	88.9316	497.391	110.949	336.707	81.4416	416.728	96.9179	437.337	78.5844	415.739	88.5518	354.88	100.284	393.087	64.2486	277.293	70.8451	280.739	56.7593
WDR19:exon33	329.745	148.011	141.416	56.5126	107.124	58.4814	116.783	56.0666	192.876	80.283	147.621	58.968	286.255	135.525	301.584	138.876	273.354	114.718	290.609	134.305	336.05	151.094	279.329	132.462	244.466	106.782	261.702	122.254	179.919	77.5974	200.484	91.5113
WDR19:exon34	337.59	112.221	151.41	49.79	131.769	45.9115	106.254	43.9495	186.813	67.9745	147.739	62.3089	326.381	113.435	343.06	106.612	286.388	96.862	328.933	105.647	372.231	129.259	297.806	91.759	233.522	81.0559	298.142	82.1955	203.828	57.0004	226.455	87.9201
WDR19:exon35	451.379	49.9316	268.138	10.4082	182.678	13.9987	157.333	8.89168	294.379	21.3897	237.31	11.3305	474.138	43.6112	488.322	50.3565	413.782	35.5572	494.989	46.4957	455.23	40.8049	442.989	36.2551	363.954	22.5182	399.632	47.7521	303.356	14.6263	321.046	15.1787
WDR19:exon36	378.607	42.3912	198.779	18.9769	176.418	21.6836	144.598	17.1891	236.443	28.6322	178.172	33.6699	423.779	36.2805	401.484	50.7328	338.434	37.076	392.672	34.9293	421.615	47.8704	348.393	37.3212	301.631	29.9639	362.246	34.4423	248.328	36.8357	276.107	41.7024
WDR19:exon4	380.051	56.6279	177.103	31.7369	153.853	29.7365	122.507	20.0699	247.956	33.5488	171.397	32.0084	321.199	46.385	373.757	67.3368	292.794	39.7414	360.669	58.0114	335.037	48.1152	299.64	50.3111	227.779	38.689	277.779	52.6085	204.993	30.8784	231.728	45.1814
WDR19:exon5	345.516	97.1316	175.421	44.3333	149.635	51.2079	131.921	50.9247	212.563	39.8456	156.476	38.92	289.437	99.5582	355.159	93.1836	263.746	79.0438	297.008	97.1048	325.056	89.6189	311.595	94.4685	234.714	74.6308	277.929	84.0635	233.802	67.0429	240.627	54.0334
WDR19:exon6	386.929	51.5139	163.238	19.7486	111.563	17.9762	144.238	36.4311	187.881	31.7605	174.349	15.148	279.5	37.443	334.683	50.1136	260.476	47.0065	322.714	56.4813	307.19	49.289	291.373	37.1039	198.071	23.2045	281.476	39.9973	208.087	18.213	218.675	28.8233
WDR19:exon7	412.451	21.2406	187.132	12.892	165.275	18.9714	146.868	12.2612	190.418	12.7976	179.989	24.5305	360.209	25.9013	418.571	29.6319	313.363	24.9998	433.011	28.4529	394.286	24.8141	349.78	21.5478	287.923	16.6047	367.044	20.0831	203.198	25.6052	260.648	40.3857
WDR19:exon8	460.707	59.8465	205.675	17.2049	158.171	24.2716	191.024	15.7029	288.179	27.331	206.024	27.9676	331.48	30.8472	474.455	50.7447	352.065	56.8508	441.967	47.2383	436.65	50.8543	372.22	56.2629	280.837	32.9713	353.764	38.651	294.431	44.0499	336.309	40.6097
WDR19:exon9	483.027	25.0467	235.511	27.9854	163.826	15.3182	167.668	18.0991	253.092	15.7212	191.293	11.9091	362.179	20.7842	453.261	18.5253	401.826	23.2076	444.054	27.1579	426.799	30.4851	409.462	28.7255	322.337	34.8209	374.065	27.5668	263.668	17.4833	297.06	25.2386
WDR35:exon1	250.676	3.7797	175.559	3.46577	125.765	7.42257	126.235	8.43894	191.059	4.23507	184.941	4.62497	336.118	4.26234	264.765	6.38207	257.471	3.56103	288.294	5.92647	303.912	3.26011	255.176	3.25176	260.676	2.49509	280.559	3.52645	183.676	4.21915	229.559	13.0109
WDR35:exon10	365.408	31.711	185.133	15.1455	138.704	12.3697	121.194	13.6225	228.786	17.9676	173.352	14.7507	349.367	30.3887	392.827	31.8026	293.133	26.2784	381.27	35.8442	401.449	51.3435	355.245	39.0117	262.459	21.3895	314.311	27.4794	226.842	23.2681	251.638	17.4449
WDR35:exon11	475.116	16.1174	203.791	4.4108	146.419	8.79457	147.698	7.3502	235.977	21.0198	174.047	6.55364	374.279	14.0226	444.349	16.5369	338.767	10.1344	460.535	21.4691	370.116	15.3518	386.07	22.1095	236.163	4.99967	301.721	10.6689	268.488	17.813	234.116	26.2517
WDR35:exon12	357.944	36.0154	136.113	29.0269	134	21.6742	127.183	29.3493	207.099	25.2983	163.831	27.9796	234.634	26.4387	342.155	53.109	258.662	30.9428	296.394	32.5003	243.38	30.8662	261.563	32.8528	172.338	23.7119	235.549	28.9269	175.648	26.6914	208.535	47.5349
WDR35:exon13	415.91	60.3162	229.89	42.6309	184.413	42.0179	159.845	25.4926	275.961	45.4194	194.065	39.4023	396.058	65.1407	418.432	62.2208	327.716	53.0003	380.026	60.1	409.987	60.9718	348.794	53.0264	281.465	45.0583	361.665	56.6139	264.09	46.9965	294.884	47.1775
WDR35:exon14	311.975	27.9457	96.0375	17.5134	92.125	7.54292	85.0875	7.90801	150.525	13.795	111.338	8.94702	183.875	21.3123	235.15	18.4618	191.963	14.2602	278.488	25.0831	223.537	17.685	186.938	14.8872	162.713	17.6106	203.762	17.2159	138.213	19.1342	165.05	14.0486
WDR35:exon15	212.016	19.936	99.8906	13.8966	85.4531	11.1738	67.0156	13.0985	113.062	18.2617	72.0312	9.79143	180.125	18.9121	181.391	30.8522	154.359	22.2827	197.781	25.5613	171.5	11.6551	145.391	26.6432	117.234	13.4822	157.734	18.8909	128.266	8.23512	114.453	13.2712
WDR35:exon16	409.933	43.839	189.133	29.1207	164.6	18.7174	149.942	30.4223	186.133	22.4233	168.742	25.6998	370.325	44.0556	387.05	48.5431	336.942	36.7968	398.842	50.1227	338.308	44.4259	323.725	44.3608	257.125	35.7634	326.025	34.9644	220.908	28.2504	250.458	48.4287
WDR35:exon17	471.208	113.732	216.76	56.0154	174.195	47.7412	161.394	40.7609	282.339	80.9433	215.878	55.807	418.398	94.63	532.738	126.798	389.995	91.3382	450.367	112.98	468.665	91.7001	386.367	83.7151	340.932	84.3829	388.217	103.703	280.946	88.174	326.149	103.466
WDR35:exon18	318.703	61.0163	129.703	33.8081	100.736	20.8235	144.187	31.1348	191.505	47.5802	132.484	29.3505	257.571	44.862	302.099	52.334	241.462	40.7865	307.198	60.6632	263.824	58.9777	240.352	45.2895	210.626	43.1753	254.923	44.023	200.451	36.8216	222.791	45.9141
WDR35:exon19	295.218	76.9755	124.605	28.1942	127.81	36.5536	122.02	34.2754	168.177	44.8466	130.204	27.5549	292.776	78.5506	309.027	89.2246	244.707	55.0757	292.748	74.2753	329.517	67.8631	268.565	62.0785	227.415	58.4837	247.578	62.9125	189.864	55.1396	220.224	61.2208
WDR35:exon2	461.938	39.6311	267.039	36.7838	220.461	29.3569	191.039	23.2753	327.477	51.9007	239.938	28.5516	473.219	55.7405	522.289	44.5967	418.141	32.0999	463.414	46.547	469.836	44.4215	448.906	46.8589	402.672	42.4145	405.453	53.8543	302.109	23.8024	350.133	24.1225
WDR35:exon20	307.467	73.7867	173.252	40.5626	117.402	40.5503	119.64	24.693	184.949	44.6573	138.079	45.8903	291.103	68.5121	292.977	70.5174	277.201	71.8404	330.037	79.4052	308.079	74.7869	279.921	63.5216	263.579	71.235	263.762	61.1563	172.869	41.747	207.22	63.3123
WDR35:exon21	437.197	43.4158	205.051	26.54	183.764	33.1601	169.892	13.8719	266.159	36.0302	201.369	32.9695	410.427	44.4508	414.771	49.8522	386.274	45.2247	430.478	54.1563	477.707	50.2919	405.306	31.1838	325.949	48.8272	335.879	35.1871	288.439	35.814	267.917	28.1331
WDR35:exon22	389.972	44.1278	195.098	33.2674	153.483	22.4784	158.287	22.0411	232.07	33.5021	189.063	43.1098	301.559	42.0666	365.748	41.4955	278.14	30.5675	384.392	41.798	328.531	43.9992	335.587	42.3201	234.755	25.4183	282.944	35.2785	260.357	31.3812	269.497	26.4197
WDR35:exon23	342.149	65.7637	176.884	28.6043	127.793	29.1098	153.256	29.2331	254.727	62.3365	166.868	33.3111	359.19	69.0273	400.777	56.7463	316.843	43.799	359.471	59.8253	372.033	81.904	353.529	81.5986	284.074	61.8977	329.306	54.9384	204.174	50.0859	235.554	47.4431
WDR35:exon24	355.669	57.839	150.926	26.1404	132.903	26.5457	140.063	26.4434	207.274	46.7353	152.931	25.2959	302.891	49.4656	379.366	58.8286	287.96	44.022	343.914	55.8363	312.68	45.4803	313.417	56.3667	251.377	41.229	261.269	43.3608	219.44	41.1516	203.96	32.3523
WDR35:exon25	344.152	51.0876	163.444	45.6831	138.934	38.4296	155.517	33.5976	225.921	39.1127	178.967	41.5821	272.669	44.3663	384.649	68.1042	301.199	51.9507	362.669	59.0236	312.51	58.1392	320.709	52.9669	228.086	43.7896	273.98	45.6156	222.285	57.3369	247.921	52.468
WDR35:exon26	406.515	27.8135	210.814	16.6055	161.299	23.4219	158.156	21.2569	231.719	18.8935	197.623	25.2497	397.329	34.6338	415.988	29.1909	334.844	28.825	423.335	36.1331	445.18	38.6229	379.94	42.4742	326.305	50.198	363.749	23.9308	268.473	19.8691	228.353	26.7508
WDR35:exon27	458.303	67.8955	189.016	41.5591	155.044	28.2932	181.056	33.0093	233.343	36.9694	213.064	33.0142	403.466	65.6747	448.968	66.9368	357.143	54.8165	429.586	66.0568	454.602	71.7277	417.733	61.8116	319.633	43.8699	352.837	65.6943	283.143	40.5726	319.713	53.3125
WDR35:exon28	414.037	54.6883	221.265	34.9438	199.29	39.6685	179.852	36.9561	266.019	52.2817	199.901	33.8501	425.16	71.5304	443.877	63.6866	388.549	77.0463	468.889	69.8729	434.506	77.3874	413.648	70.4164	343.914	62.3702	377.667	62.7907	260.481	27.576	293.988	45.7939
WDR35:exon3	392	10.3447	160.524	6.464	136.561	9.69548	187.402	11.881	222.305	9.56032	159.317	20.5221	323.476	10.8937	397.085	16.8429	343.744	14.3818	352.451	12.6999	393.329	14.6423	347.829	21.6691	232.329	10.7002	326.024	17.0192	227.024	16.7744	242.293	10.8029
WDR35:exon4	321.68	41.692	125.981	26.2503	107.291	21.2587	101.767	29.3793	174.214	15.2943	114.019	22.0832	228.534	24.411	272.777	31.8797	251.68	38.6569	321.922	43.0633	263.495	45.185	287.592	48.3211	168.388	27.0998	228.078	38.5499	182.922	43.5896	187.913	32.8691
WDR35:exon5	446.151	49.3743	210.655	38.5991	160.324	26.6899	175.813	26.4374	227.158	30.3843	189.532	29.8424	393.05	52.3426	455.043	54.6033	321.367	34.2656	411.079	49.531	396.986	45.9133	351.698	42.3357	306.604	43.5701	368.05	45.2386	263.05	33.4424	262.698	41.8535
WDR35:exon6	436.694	98.4898	208.389	55.8176	172.007	32.6298	172.903	48.1589	282.208	71.7942	225.174	60.0813	361.701	86.6037	433.056	99.4018	382.993	95.2935	424.368	122.704	414.25	94.9836	370.236	111.541	333.465	63.0514	307.458	74.5209	282.931	72.9666	309.771	88.2583
WDR35:exon7	330.312	61.3135	166.244	44.8087	131.057	21.5846	141.574	40.6914	207.932	46.0367	165.852	41.3686	306.693	64.8109	347.733	76.7005	303.375	66.0583	370.801	76.6395	303.426	65.492	267.278	52.2975	282.358	62.415	328.068	70.6256	240.125	47.046	211.068	51.0063
WDR35:exon8	349.09	27.6327	198.481	18.2719	135.865	8.03949	136.301	16.0372	203.564	19.5739	173.949	12.1479	288.769	21.4986	347.295	16.7822	284.5	18.8637	332.756	29.1548	329.122	22.3024	293.692	30.6275	234.051	17.8538	260.667	22.7421	212.878	19.4758	232.487	14.2238
WDR35:exon9	322	56.7364	170.662	31.1596	118.228	37.1673	117.301	25.3109	207.64	46.3209	145.949	28.5245	249.993	46.1852	333.162	54.6515	237.757	51.3115	303.603	60.8572	323.919	62.1605	251.051	43.5997	203.713	53.8055	223.551	45.9424	195.478	38.7239	215.743	50.695
ZIC1:exon1	238.828	51.1886	129.677	36.8913	116.253	37.1523	111.893	29.7882	153.028	40.0696	135.572	36.5588	289.016	66.6205	247.404	56.2427	222.703	49.8956	256.055	68.5776	303.966	79.8981	268.405	65.3617	287.234	80.1665	265.223	70.0783	170.979	46.95	193.624	54.1896
ZIC1:exon2	247.149	44.6493	113.322	18.5201	101.115	9.45439	92.7011	9.21122	150.667	30.2021	116.96	14.036	291.069	55.6584	250.098	34.8776	210.805	37.9334	290.529	63.3988	276.023	49.3421	275.557	55.1869	253.517	52.9558	263.983	48.1144	153.006	25.9661	148.466	18.0211
ZIC1:exon3	320.274	18.2967	175.745	19.9903	155.26	16.9452	137.875	13.9309	197.726	13.0527	186.183	17.7414	329.567	27.0404	300.135	26.8882	279.986	12.1311	326.111	12.6247	363.024	21.4547	329.986	20.0561	330.067	25.5943	318.101	19.1388	233.716	37.2498	223.327	25.3743
