# Supplementary material for: Adapting SureSelect enrichment protocol to the Ion Torrent S5 platform in molecular diagnostics of craniosynostosis
Source: Sci Rep. 2020 Mar 5;10:4159. doi: 10.1038/s41598-020-61048-5 (PMC7058001; doi:10.1038/s41598-020-61048-5)
Supplement: Supplementary file 4 — Supplementary 2. [file 41598_2020_61048_MOESM4_ESM.xls]

## Sheet: SX_coding_parts_definition
Adapting SureSelect enrichment protocol on the Ion Torrent S5 platform in molecular diagnostics of craniosynostosis
Ewelina Bukowska-Olech, Delfina Popiel, Grzegorz Koczyk, Anna Sowińska-Seidler, Magdalena Socha, Bartosz Wojciechowicz, Adam Dawidziuk, Dawid Larysz, Aleksander Jamsheer
chr1	21880568	21880640	gene=ALPL,tran=NM_000478,exon=2
chr1	21887113	21887243	gene=ALPL,tran=NM_000478,exon=3
chr1	21887584	21887710	gene=ALPL,tran=NM_000478,exon=4
chr1	21889597	21889782	gene=ALPL,tran=NM_000478,exon=5
chr1	21890528	21890714	gene=ALPL,tran=NM_000478,exon=6
chr1	21894591	21894745	gene=ALPL,tran=NM_000478,exon=7
chr1	21896792	21896872	gene=ALPL,tran=NM_000478,exon=8
chr1	21900152	21900297	gene=ALPL,tran=NM_000478,exon=9
chr1	21902220	21902422	gene=ALPL,tran=NM_000478,exon=10
chr1	21903009	21903139	gene=ALPL,tran=NM_000478,exon=11
chr1	21903870	21904146	gene=ALPL,tran=NM_000478,exon=12
chr12	85674033	85674270	gene=ALX1,tran=NM_006982,exon=1
chr12	85677344	85677659	gene=ALX1,tran=NM_006982,exon=2
chr12	85680625	85680764	gene=ALX1,tran=NM_006982,exon=3
chr12	85694927	85695258	gene=ALX1,tran=NM_006982,exon=4
chr1	110612952	110613239	gene=ALX3,tran=NM_006492,exon=1
chr1	110607203	110607530	gene=ALX3,tran=NM_006492,exon=2
chr1	110604051	110604190	gene=ALX3,tran=NM_006492,exon=3
chr1	110603348	110603668	gene=ALX3,tran=NM_006492,exon=4
chr11	44331141	44331617	gene=ALX4,tran=NM_021926,exon=1
chr11	44296892	44297213	gene=ALX4,tran=NM_021926,exon=2
chr11	44289038	44289177	gene=ALX4,tran=NM_021926,exon=3
chr11	44286397	44286738	gene=ALX4,tran=NM_021926,exon=4
chr14	54418565	54418945	gene=BMP4,tran=NM_001202,exon=3
chr14	54416743	54417611	gene=BMP4,tran=NM_001202,exon=4
chr2	72374754	72374968	gene=CYP26B1,tran=NM_019885,exon=1
chr2	72371112	72371347	gene=CYP26B1,tran=NM_019885,exon=2
chr2	72362267	72362553	gene=CYP26B1,tran=NM_019885,exon=3
chr2	72361884	72362050	gene=CYP26B1,tran=NM_019885,exon=4
chr2	72360146	72360441	gene=CYP26B1,tran=NM_019885,exon=5
chr2	72359349	72359753	gene=CYP26B1,tran=NM_019885,exon=6
chr16	72042657	72042689	gene=DHODH,tran=NM_001361,exon=1
chr16	72045943	72046166	gene=DHODH,tran=NM_001361,exon=2
chr16	72048366	72048576	gene=DHODH,tran=NM_001361,exon=3
chr16	72050917	72051010	gene=DHODH,tran=NM_001361,exon=4
chr16	72055017	72055215	gene=DHODH,tran=NM_001361,exon=5
chr16	72056255	72056379	gene=DHODH,tran=NM_001361,exon=6
chr16	72057058	72057222	gene=DHODH,tran=NM_001361,exon=7
chr16	72057367	72057537	gene=DHODH,tran=NM_001361,exon=8
chr16	72058038	72058103	gene=DHODH,tran=NM_001361,exon=9
chr17	1933442	1933529	gene=DPH1,tran=NM_001383,exon=1
chr17	1936793	1936956	gene=DPH1,tran=NM_001383,exon=2
chr17	1937067	1937141	gene=DPH1,tran=NM_001383,exon=3
chr17	1939258	1939390	gene=DPH1,tran=NM_001383,exon=4
chr17	1939817	1939985	gene=DPH1,tran=NM_001383,exon=5
chr17	1940123	1940255	gene=DPH1,tran=NM_001383,exon=6
chr17	1943043	1943122	gene=DPH1,tran=NM_001383,exon=7
chr17	1943506	1943673	gene=DPH1,tran=NM_001383,exon=8
chr17	1943793	1943904	gene=DPH1,tran=NM_001383,exon=9
chr17	1944391	1944480	gene=DPH1,tran=NM_001383,exon=10
chr17	1944769	1944920	gene=DPH1,tran=NM_001383,exon=11
chr17	1945056	1945156	gene=DPH1,tran=NM_001383,exon=12
chr20	57875861	57875924	gene=EDN3,tran=NM_207034,exon=1
chr20	57876459	57876782	gene=EDN3,tran=NM_207034,exon=2
chr20	57896066	57896253	gene=EDN3,tran=NM_207034,exon=3
chr20	57897421	57897477	gene=EDN3,tran=NM_207034,exon=4
chr20	57899380	57899519	gene=EDN3,tran=NM_207034,exon=5
chr13	78492220	78492713	gene=EDNRB,tran=NM_000115,exon=2
chr13	78477624	78477747	gene=EDNRB,tran=NM_000115,exon=3
chr13	78477285	78477500	gene=EDNRB,tran=NM_000115,exon=4
chr13	78475187	78475347	gene=EDNRB,tran=NM_000115,exon=5
chr13	78474650	78474794	gene=EDNRB,tran=NM_000115,exon=6
chr13	78473988	78474107	gene=EDNRB,tran=NM_000115,exon=7
chr13	78472328	78472474	gene=EDNRB,tran=NM_000115,exon=8
chr1	155036293	155036417	gene=EFNA4,tran=NM_005227,exon=1
chr1	155039200	155039497	gene=EFNA4,tran=NM_005227,exon=2
chr1	155039842	155039921	gene=EFNA4,tran=NM_005227,exon=3
chr1	155041323	155041470	gene=EFNA4,tran=NM_005227,exon=4
chrX	68049613	68049752	gene=EFNB1,tran=NM_004429,exon=1
chrX	68058454	68058742	gene=EFNB1,tran=NM_004429,exon=2
chrX	68059501	68059604	gene=EFNB1,tran=NM_004429,exon=3
chrX	68059797	68059936	gene=EFNB1,tran=NM_004429,exon=4
chrX	68060079	68060502	gene=EFNB1,tran=NM_004429,exon=5
chr17	42971779	42971894	gene=EFTUD2,tran=NM_004247,exon=2
chr17	42963947	42964123	gene=EFTUD2,tran=NM_004247,exon=3
chr17	42962618	42962707	gene=EFTUD2,tran=NM_004247,exon=4
chr17	42961011	42961097	gene=EFTUD2,tran=NM_004247,exon=5
chr17	42960455	42960531	gene=EFTUD2,tran=NM_004247,exon=6
chr17	42959049	42959095	gene=EFTUD2,tran=NM_004247,exon=7
chr17	42957916	42958017	gene=EFTUD2,tran=NM_004247,exon=8
chr17	42956918	42957011	gene=EFTUD2,tran=NM_004247,exon=9
chr17	42953296	42953473	gene=EFTUD2,tran=NM_004247,exon=10
chr17	42949808	42949943	gene=EFTUD2,tran=NM_004247,exon=11
chr17	42945649	42945723	gene=EFTUD2,tran=NM_004247,exon=12
chr17	42945169	42945270	gene=EFTUD2,tran=NM_004247,exon=13
chr17	42942292	42942438	gene=EFTUD2,tran=NM_004247,exon=14
chr17	42941017	42941155	gene=EFTUD2,tran=NM_004247,exon=15
chr17	42940075	42940279	gene=EFTUD2,tran=NM_004247,exon=16
chr17	42937794	42937916	gene=EFTUD2,tran=NM_004247,exon=17
chr17	42937267	42937418	gene=EFTUD2,tran=NM_004247,exon=18
chr17	42936442	42936554	gene=EFTUD2,tran=NM_004247,exon=19
chr17	42934437	42934530	gene=EFTUD2,tran=NM_004247,exon=20
chr17	42932280	42932377	gene=EFTUD2,tran=NM_004247,exon=21
chr17	42931918	42932055	gene=EFTUD2,tran=NM_004247,exon=22
chr17	42931631	42931729	gene=EFTUD2,tran=NM_004247,exon=23
chr17	42930879	42931008	gene=EFTUD2,tran=NM_004247,exon=24
chr17	42930658	42930763	gene=EFTUD2,tran=NM_004247,exon=25
chr17	42929771	42929935	gene=EFTUD2,tran=NM_004247,exon=26
chr17	42929072	42929190	gene=EFTUD2,tran=NM_004247,exon=27
chr17	42928635	42928742	gene=EFTUD2,tran=NM_004247,exon=28
chr19	42759124	42759156	gene=ERF,tran=NM_006494,exon=1
chr19	42754477	42754722	gene=ERF,tran=NM_006494,exon=2
chr19	42753973	42754099	gene=ERF,tran=NM_006494,exon=3
chr19	42752610	42753895	gene=ERF,tran=NM_006494,exon=4
chr8	27633025	27633089	gene=ESCO2,tran=NM_001017420,exon=2
chr8	27633873	27634691	gene=ESCO2,tran=NM_001017420,exon=3
chr8	27637685	27637789	gene=ESCO2,tran=NM_001017420,exon=4
chr8	27641511	27641579	gene=ESCO2,tran=NM_001017420,exon=5
chr8	27645396	27645524	gene=ESCO2,tran=NM_001017420,exon=6
chr8	27646358	27646500	gene=ESCO2,tran=NM_001017420,exon=7
chr8	27649474	27649574	gene=ESCO2,tran=NM_001017420,exon=8
chr8	27650179	27650333	gene=ESCO2,tran=NM_001017420,exon=9
chr8	27657052	27657238	gene=ESCO2,tran=NM_001017420,exon=10
chr8	27660817	27660960	gene=ESCO2,tran=NM_001017420,exon=11
chr8	38314868	38314969	gene=FGFR1,tran=NM_023110,exon=2
chr8	38287194	38287471	gene=FGFR1,tran=NM_023110,exon=3
chr8	38285858	38285958	gene=FGFR1,tran=NM_023110,exon=4
chr8	38285433	38285616	gene=FGFR1,tran=NM_023110,exon=5
chr8	38283634	38283768	gene=FGFR1,tran=NM_023110,exon=6
chr8	38282021	38282222	gene=FGFR1,tran=NM_023110,exon=7
chr8	38279309	38279464	gene=FGFR1,tran=NM_023110,exon=8
chr8	38277045	38277258	gene=FGFR1,tran=NM_023110,exon=9
chr8	38275740	38275896	gene=FGFR1,tran=NM_023110,exon=10
chr8	38275382	38275514	gene=FGFR1,tran=NM_023110,exon=11
chr8	38274818	38274939	gene=FGFR1,tran=NM_023110,exon=12
chr8	38273382	38273583	gene=FGFR1,tran=NM_023110,exon=13
chr8	38272291	38272424	gene=FGFR1,tran=NM_023110,exon=14
chr8	38272071	38272152	gene=FGFR1,tran=NM_023110,exon=15
chr8	38271664	38271812	gene=FGFR1,tran=NM_023110,exon=16
chr8	38271430	38271546	gene=FGFR1,tran=NM_023110,exon=17
chr8	38271139	38271327	gene=FGFR1,tran=NM_023110,exon=18
chr10	123353217	123353336	gene=FGFR2,tran=NM_000141,exon=2
chr10	123324946	123325223	gene=FGFR2,tran=NM_000141,exon=3
chr10	123324010	123324098	gene=FGFR2,tran=NM_000141,exon=4
chr10	123310798	123310978	gene=FGFR2,tran=NM_000141,exon=5
chr10	123298100	123298234	gene=FGFR2,tran=NM_000141,exon=6
chr10	123279487	123279688	gene=FGFR2,tran=NM_000141,exon=7
chr10	123276827	123276982	gene=FGFR2,tran=NM_000141,exon=8
chr10	123274625	123274838	gene=FGFR2,tran=NM_000141,exon=9
chr10	123263298	123263460	gene=FGFR2,tran=NM_000141,exon=10
chr10	123260334	123260466	gene=FGFR2,tran=NM_000141,exon=11
chr10	123258003	123258124	gene=FGFR2,tran=NM_000141,exon=12
chr10	123256040	123256241	gene=FGFR2,tran=NM_000141,exon=13
chr10	123247499	123247632	gene=FGFR2,tran=NM_000141,exon=14
chr10	123246862	123246943	gene=FGFR2,tran=NM_000141,exon=15
chr10	123244903	123245051	gene=FGFR2,tran=NM_000141,exon=16
chr10	123243206	123243322	gene=FGFR2,tran=NM_000141,exon=17
chr10	123239364	123239540	gene=FGFR2,tran=NM_000141,exon=18
chr4	1795655	1795775	gene=FGFR3,tran=NM_000142,exon=2
chr4	1800975	1801255	gene=FGFR3,tran=NM_000142,exon=3
chr4	1801468	1801544	gene=FGFR3,tran=NM_000142,exon=4
chr4	1803088	1803268	gene=FGFR3,tran=NM_000142,exon=5
chr4	1803341	1803475	gene=FGFR3,tran=NM_000142,exon=6
chr4	1803556	1803757	gene=FGFR3,tran=NM_000142,exon=7
chr4	1805413	1805568	gene=FGFR3,tran=NM_000142,exon=8
chr4	1806051	1806252	gene=FGFR3,tran=NM_000142,exon=9
chr4	1806545	1806701	gene=FGFR3,tran=NM_000142,exon=10
chr4	1807076	1807208	gene=FGFR3,tran=NM_000142,exon=11
chr4	1807280	1807401	gene=FGFR3,tran=NM_000142,exon=12
chr4	1807471	1807672	gene=FGFR3,tran=NM_000142,exon=13
chr4	1807772	1807905	gene=FGFR3,tran=NM_000142,exon=14
chr4	1807978	1808059	gene=FGFR3,tran=NM_000142,exon=15
chr4	1808267	1808415	gene=FGFR3,tran=NM_000142,exon=16
chr4	1808550	1808666	gene=FGFR3,tran=NM_000142,exon=17
chr4	1808837	1808994	gene=FGFR3,tran=NM_000142,exon=18
chr6	110012632	110012709	gene=FIG4,tran=NM_014845,exon=1
chr6	110036275	110036384	gene=FIG4,tran=NM_014845,exon=2
chr6	110037642	110037776	gene=FIG4,tran=NM_014845,exon=3
chr6	110048306	110048473	gene=FIG4,tran=NM_014845,exon=4
chr6	110053834	110053895	gene=FIG4,tran=NM_014845,exon=5
chr6	110056347	110056506	gene=FIG4,tran=NM_014845,exon=6
chr6	110059522	110059661	gene=FIG4,tran=NM_014845,exon=7
chr6	110062641	110062752	gene=FIG4,tran=NM_014845,exon=8
chr6	110064307	110064480	gene=FIG4,tran=NM_014845,exon=9
chr6	110064872	110064980	gene=FIG4,tran=NM_014845,exon=10
chr6	110081447	110081591	gene=FIG4,tran=NM_014845,exon=11
chr6	110083288	110083415	gene=FIG4,tran=NM_014845,exon=12
chr6	110085134	110085190	gene=FIG4,tran=NM_014845,exon=13
chr6	110086210	110086369	gene=FIG4,tran=NM_014845,exon=14
chr6	110087926	110088103	gene=FIG4,tran=NM_014845,exon=15
chr6	110098119	110098268	gene=FIG4,tran=NM_014845,exon=16
chr6	110106167	110106236	gene=FIG4,tran=NM_014845,exon=17
chr6	110107499	110107657	gene=FIG4,tran=NM_014845,exon=18
chr6	110110791	110110885	gene=FIG4,tran=NM_014845,exon=19
chr6	110112573	110112779	gene=FIG4,tran=NM_014845,exon=20
chr6	110113779	110113872	gene=FIG4,tran=NM_014845,exon=21
chr6	110117962	110118059	gene=FIG4,tran=NM_014845,exon=22
chr6	110146285	110146473	gene=FIG4,tran=NM_014845,exon=23
chr3	57994285	57994588	gene=FLNB,tran=NM_001457,exon=1
chr3	58062767	58063026	gene=FLNB,tran=NM_001457,exon=2
chr3	58064438	58064546	gene=FLNB,tran=NM_001457,exon=3
chr3	58067350	58067508	gene=FLNB,tran=NM_001457,exon=4
chr3	58080557	58080686	gene=FLNB,tran=NM_001457,exon=5
chr3	58081862	58081950	gene=FLNB,tran=NM_001457,exon=6
chr3	58083536	58083709	gene=FLNB,tran=NM_001457,exon=7
chr3	58084432	58084640	gene=FLNB,tran=NM_001457,exon=8
chr3	58087924	58088072	gene=FLNB,tran=NM_001457,exon=9
chr3	58089680	58089817	gene=FLNB,tran=NM_001457,exon=10
chr3	58090801	58090948	gene=FLNB,tran=NM_001457,exon=11
chr3	58092401	58092605	gene=FLNB,tran=NM_001457,exon=12
chr3	58094179	58094303	gene=FLNB,tran=NM_001457,exon=13
chr3	58094900	58095054	gene=FLNB,tran=NM_001457,exon=14
chr3	58095297	58095431	gene=FLNB,tran=NM_001457,exon=15
chr3	58095731	58095902	gene=FLNB,tran=NM_001457,exon=16
chr3	58097512	58097613	gene=FLNB,tran=NM_001457,exon=17
chr3	58097870	58098050	gene=FLNB,tran=NM_001457,exon=18
chr3	58104593	58104721	gene=FLNB,tran=NM_001457,exon=19
chr3	58106962	58107235	gene=FLNB,tran=NM_001457,exon=20
chr3	58108814	58109422	gene=FLNB,tran=NM_001457,exon=21
chr3	58110053	58110237	gene=FLNB,tran=NM_001457,exon=22
chr3	58111302	58111475	gene=FLNB,tran=NM_001457,exon=23
chr3	58112323	58112494	gene=FLNB,tran=NM_001457,exon=24
chr3	58116462	58116640	gene=FLNB,tran=NM_001457,exon=25
chr3	58118529	58118663	gene=FLNB,tran=NM_001457,exon=26
chr3	58120337	58120504	gene=FLNB,tran=NM_001457,exon=27
chr3	58121700	58121900	gene=FLNB,tran=NM_001457,exon=28
chr3	58124003	58124261	gene=FLNB,tran=NM_001457,exon=29
chr3	58127579	58127661	gene=FLNB,tran=NM_001457,exon=30
chr3	58128371	58128484	gene=FLNB,tran=NM_001457,exon=31
chr3	58129194	58129345	gene=FLNB,tran=NM_001457,exon=32
chr3	58131642	58131781	gene=FLNB,tran=NM_001457,exon=33
chr3	58132541	58132725	gene=FLNB,tran=NM_001457,exon=34
chr3	58133927	58134096	gene=FLNB,tran=NM_001457,exon=35
chr3	58134370	58134584	gene=FLNB,tran=NM_001457,exon=36
chr3	58135571	58135734	gene=FLNB,tran=NM_001457,exon=37
chr3	58135826	58135959	gene=FLNB,tran=NM_001457,exon=38
chr3	58139096	58139373	gene=FLNB,tran=NM_001457,exon=39
chr3	58140512	58140660	gene=FLNB,tran=NM_001457,exon=40
chr3	58141681	58141807	gene=FLNB,tran=NM_001457,exon=41
chr3	58145275	58145418	gene=FLNB,tran=NM_001457,exon=42
chr3	58148875	58149062	gene=FLNB,tran=NM_001457,exon=43
chr3	58154161	58154390	gene=FLNB,tran=NM_001457,exon=44
chr3	58155311	58155525	gene=FLNB,tran=NM_001457,exon=45
chr3	58156296	58156494	gene=FLNB,tran=NM_001457,exon=46
chr9	14868736	14868980	gene=FREM1,tran=NM_144966,exon=3
chr9	14863801	14863906	gene=FREM1,tran=NM_144966,exon=4
chr9	14859175	14859487	gene=FREM1,tran=NM_144966,exon=5
chr9	14857545	14857752	gene=FREM1,tran=NM_144966,exon=6
chr9	14851276	14851610	gene=FREM1,tran=NM_144966,exon=7
chr9	14848657	14848776	gene=FREM1,tran=NM_144966,exon=8
chr9	14845952	14846094	gene=FREM1,tran=NM_144966,exon=9
chr9	14842308	14842663	gene=FREM1,tran=NM_144966,exon=10
chr9	14841439	14841592	gene=FREM1,tran=NM_144966,exon=11
chr9	14824788	14824995	gene=FREM1,tran=NM_144966,exon=12
chr9	14824017	14824118	gene=FREM1,tran=NM_144966,exon=13
chr9	14823152	14823330	gene=FREM1,tran=NM_144966,exon=14
chr9	14819226	14819445	gene=FREM1,tran=NM_144966,exon=15
chr9	14816770	14816874	gene=FREM1,tran=NM_144966,exon=16
chr9	14812804	14813067	gene=FREM1,tran=NM_144966,exon=17
chr9	14807932	14808137	gene=FREM1,tran=NM_144966,exon=18
chr9	14806653	14806849	gene=FREM1,tran=NM_144966,exon=19
chr9	14804948	14805155	gene=FREM1,tran=NM_144966,exon=20
chr9	14801644	14801877	gene=FREM1,tran=NM_144966,exon=21
chr9	14797490	14797645	gene=FREM1,tran=NM_144966,exon=22
chr9	14792735	14792887	gene=FREM1,tran=NM_144966,exon=23
chr9	14788911	14789117	gene=FREM1,tran=NM_144966,exon=24
chr9	14784362	14784637	gene=FREM1,tran=NM_144966,exon=25
chr9	14775781	14776206	gene=FREM1,tran=NM_144966,exon=26
chr9	14770597	14770809	gene=FREM1,tran=NM_144966,exon=27
chr9	14769716	14769871	gene=FREM1,tran=NM_144966,exon=28
chr9	14759764	14759904	gene=FREM1,tran=NM_144966,exon=29
chr9	14756366	14756449	gene=FREM1,tran=NM_144966,exon=30
chr9	14750119	14750279	gene=FREM1,tran=NM_144966,exon=31
chr9	14748393	14748642	gene=FREM1,tran=NM_144966,exon=32
chr9	14747673	14747731	gene=FREM1,tran=NM_144966,exon=33
chr9	14747256	14747431	gene=FREM1,tran=NM_144966,exon=34
chr9	14746915	14747054	gene=FREM1,tran=NM_144966,exon=35
chr9	14746345	14746471	gene=FREM1,tran=NM_144966,exon=36
chr9	14740141	14740237	gene=FREM1,tran=NM_144966,exon=37
chr9	14737387	14737598	gene=FREM1,tran=NM_144966,exon=38
chr20	34025072	34025713	gene=GDF5,tran=NM_000557,exon=1
chr20	34021700	34022586	gene=GDF5,tran=NM_000557,exon=2
chr7	42262723	42262857	gene=GLI3,tran=NM_000168,exon=2
chr7	42187819	42188072	gene=GLI3,tran=NM_000168,exon=3
chr7	42116345	42116461	gene=GLI3,tran=NM_000168,exon=4
chr7	42088084	42088300	gene=GLI3,tran=NM_000168,exon=5
chr7	42084977	42085134	gene=GLI3,tran=NM_000168,exon=6
chr7	42079631	42079843	gene=GLI3,tran=NM_000168,exon=7
chr7	42065792	42066016	gene=GLI3,tran=NM_000168,exon=8
chr7	42064857	42064981	gene=GLI3,tran=NM_000168,exon=9
chr7	42063061	42063212	gene=GLI3,tran=NM_000168,exon=10
chr7	42018192	42018352	gene=GLI3,tran=NM_000168,exon=11
chr7	42017151	42017326	gene=GLI3,tran=NM_000168,exon=12
chr7	42011930	42012231	gene=GLI3,tran=NM_000168,exon=13
chr7	42007188	42007526	gene=GLI3,tran=NM_000168,exon=14
chr7	42003921	42006244	gene=GLI3,tran=NM_000168,exon=15
chr3	129159167	129159219	gene=IFT122,tran=NM_052985,exon=1
chr3	129168708	129168785	gene=IFT122,tran=NM_052985,exon=2
chr3	129170751	129170846	gene=IFT122,tran=NM_052985,exon=3
chr3	129177436	129177525	gene=IFT122,tran=NM_052985,exon=4
chr3	129179691	129179854	gene=IFT122,tran=NM_052985,exon=5
chr3	129180065	129180152	gene=IFT122,tran=NM_052985,exon=6
chr3	129182397	129182474	gene=IFT122,tran=NM_052985,exon=7
chr3	129183472	129183629	gene=IFT122,tran=NM_052985,exon=8
chr3	129185727	129185914	gene=IFT122,tran=NM_052985,exon=9
chr3	129188179	129188265	gene=IFT122,tran=NM_052985,exon=10
chr3	129195152	129195354	gene=IFT122,tran=NM_052985,exon=11
chr3	129195500	129195649	gene=IFT122,tran=NM_052985,exon=12
chr3	129196853	129197066	gene=IFT122,tran=NM_052985,exon=13
chr3	129198622	129198770	gene=IFT122,tran=NM_052985,exon=14
chr3	129200367	129200542	gene=IFT122,tran=NM_052985,exon=15
chr3	129202322	129202530	gene=IFT122,tran=NM_052985,exon=16
chr3	129207094	129207245	gene=IFT122,tran=NM_052985,exon=17
chr3	129210978	129211042	gene=IFT122,tran=NM_052985,exon=18
chr3	129214283	129214455	gene=IFT122,tran=NM_052985,exon=19
chr3	129218739	129218916	gene=IFT122,tran=NM_052985,exon=20
chr3	129221548	129221730	gene=IFT122,tran=NM_052985,exon=21
chr3	129223156	129223269	gene=IFT122,tran=NM_052985,exon=22
chr3	129225246	129225397	gene=IFT122,tran=NM_052985,exon=23
chr3	129226505	129226610	gene=IFT122,tran=NM_052985,exon=24
chr3	129231149	129231260	gene=IFT122,tran=NM_052985,exon=25
chr3	129233226	129233402	gene=IFT122,tran=NM_052985,exon=26
chr3	129234325	129234447	gene=IFT122,tran=NM_052985,exon=27
chr3	129236306	129236442	gene=IFT122,tran=NM_052985,exon=28
chr3	129237944	129238034	gene=IFT122,tran=NM_052985,exon=29
chr3	129238405	129238580	gene=IFT122,tran=NM_052985,exon=30
chr3	129239013	129239113	gene=IFT122,tran=NM_052985,exon=31
chr16	1657115	1657272	gene=IFT140,tran=NM_014714,exon=3
chr16	1652365	1652597	gene=IFT140,tran=NM_014714,exon=4
chr16	1642462	1642594	gene=IFT140,tran=NM_014714,exon=5
chr16	1642171	1642324	gene=IFT140,tran=NM_014714,exon=6
chr16	1639600	1639786	gene=IFT140,tran=NM_014714,exon=7
chr16	1637928	1638030	gene=IFT140,tran=NM_014714,exon=8
chr16	1637193	1637310	gene=IFT140,tran=NM_014714,exon=9
chr16	1636125	1636281	gene=IFT140,tran=NM_014714,exon=10
chr16	1634212	1634426	gene=IFT140,tran=NM_014714,exon=11
chr16	1633309	1633392	gene=IFT140,tran=NM_014714,exon=12
chr16	1630754	1630856	gene=IFT140,tran=NM_014714,exon=13
chr16	1621402	1621540	gene=IFT140,tran=NM_014714,exon=14
chr16	1618212	1618340	gene=IFT140,tran=NM_014714,exon=15
chr16	1616156	1616297	gene=IFT140,tran=NM_014714,exon=16
chr16	1613992	1614168	gene=IFT140,tran=NM_014714,exon=17
chr16	1611980	1612122	gene=IFT140,tran=NM_014714,exon=18
chr16	1607930	1608140	gene=IFT140,tran=NM_014714,exon=19
chr16	1576614	1576802	gene=IFT140,tran=NM_014714,exon=20
chr16	1575882	1576083	gene=IFT140,tran=NM_014714,exon=21
chr16	1575226	1575332	gene=IFT140,tran=NM_014714,exon=22
chr16	1574779	1574922	gene=IFT140,tran=NM_014714,exon=23
chr16	1574547	1574701	gene=IFT140,tran=NM_014714,exon=24
chr16	1573823	1573962	gene=IFT140,tran=NM_014714,exon=25
chr16	1573513	1573706	gene=IFT140,tran=NM_014714,exon=26
chr16	1570597	1570814	gene=IFT140,tran=NM_014714,exon=27
chr16	1570126	1570349	gene=IFT140,tran=NM_014714,exon=28
chr16	1569876	1570053	gene=IFT140,tran=NM_014714,exon=29
chr16	1568211	1568363	gene=IFT140,tran=NM_014714,exon=30
chr16	1560938	1561156	gene=IFT140,tran=NM_014714,exon=31
chr14	76452123	76452188	gene=IFT43,tran=NM_052873,exon=1
chr14	76455222	76455325	gene=IFT43,tran=NM_052873,exon=2
chr14	76488664	76488742	gene=IFT43,tran=NM_052873,exon=3
chr14	76542934	76543039	gene=IFT43,tran=NM_052873,exon=4
chr14	76548632	76548715	gene=IFT43,tran=NM_052873,exon=5
chr14	76548954	76549040	gene=IFT43,tran=NM_052873,exon=6
chr14	76549564	76549637	gene=IFT43,tran=NM_052873,exon=7
chr14	76549795	76549925	gene=IFT43,tran=NM_052873,exon=8
chr20	42223332	42223462	gene=IFT52,tran=NM_001303458,exon=2
chr20	42225069	42225167	gene=IFT52,tran=NM_001303458,exon=3
chr20	42232394	42232534	gene=IFT52,tran=NM_001303458,exon=4
chr20	42232817	42232903	gene=IFT52,tran=NM_001303458,exon=5
chr20	42233636	42233718	gene=IFT52,tran=NM_001303458,exon=6
chr20	42242484	42242621	gene=IFT52,tran=NM_001303458,exon=7
chr20	42247574	42247671	gene=IFT52,tran=NM_001303458,exon=8
chr20	42249491	42249570	gene=IFT52,tran=NM_001303458,exon=9
chr20	42252525	42252690	gene=IFT52,tran=NM_001303458,exon=10
chr20	42264560	42264658	gene=IFT52,tran=NM_001303458,exon=11
chr20	42265779	42265898	gene=IFT52,tran=NM_001303458,exon=12
chr20	42271113	42271269	gene=IFT52,tran=NM_001303458,exon=13
chr20	42275570	42275628	gene=IFT52,tran=NM_001303458,exon=14
chr2	219924869	219925194	gene=IHH,tran=NM_002181,exon=1
chr2	219922149	219922421	gene=IHH,tran=NM_002181,exon=2
chr2	219919922	219920592	gene=IHH,tran=NM_002181,exon=3
chr9	34655209	34655319	gene=IL11RA,tran=NM_001142784,exon=2
chr9	34655596	34655667	gene=IL11RA,tran=NM_001142784,exon=3
chr9	34656730	34656910	gene=IL11RA,tran=NM_001142784,exon=4
chr9	34657026	34657151	gene=IL11RA,tran=NM_001142784,exon=5
chr9	34657294	34657337	gene=IL11RA,tran=NM_001142784,exon=6
chr9	34657412	34657589	gene=IL11RA,tran=NM_001142784,exon=7
chr9	34658511	34658685	gene=IL11RA,tran=NM_001142784,exon=8
chr9	34659750	34659902	gene=IL11RA,tran=NM_001142784,exon=9
chr9	34660265	34660395	gene=IL11RA,tran=NM_001142784,exon=10
chr9	34660495	34660602	gene=IL11RA,tran=NM_001142784,exon=11
chr9	34660845	34660938	gene=IL11RA,tran=NM_001142784,exon=12
chr9	34661473	34661500	gene=IL11RA,tran=NM_001142784,exon=13
chr3	187009410	187009425	gene=MASP1,tran=NM_139125,exon=1
chr3	187003607	187003849	gene=MASP1,tran=NM_139125,exon=2
chr3	186980325	186980513	gene=MASP1,tran=NM_139125,exon=3
chr3	186978523	186978665	gene=MASP1,tran=NM_139125,exon=4
chr3	186974446	186974653	gene=MASP1,tran=NM_139125,exon=5
chr3	186970950	186971108	gene=MASP1,tran=NM_139125,exon=6
chr3	186969416	186969545	gene=MASP1,tran=NM_139125,exon=7
chr3	186968033	186968122	gene=MASP1,tran=NM_139125,exon=8
chr3	186961266	186961414	gene=MASP1,tran=NM_139125,exon=9
chr3	186959263	186959348	gene=MASP1,tran=NM_139125,exon=10
chr3	186953465	186954360	gene=MASP1,tran=NM_139125,exon=11
chr19	42830389	42830587	gene=MEGF8,tran=NM_001410,exon=1
chr19	42837751	42837925	gene=MEGF8,tran=NM_001410,exon=2
chr19	42838153	42838370	gene=MEGF8,tran=NM_001410,exon=3
chr19	42839181	42839372	gene=MEGF8,tran=NM_001410,exon=4
chr19	42839443	42839542	gene=MEGF8,tran=NM_001410,exon=5
chr19	42840077	42840503	gene=MEGF8,tran=NM_001410,exon=6
chr19	42840953	42841109	gene=MEGF8,tran=NM_001410,exon=7
chr19	42841230	42841363	gene=MEGF8,tran=NM_001410,exon=8
chr19	42847623	42847788	gene=MEGF8,tran=NM_001410,exon=9
chr19	42848100	42848230	gene=MEGF8,tran=NM_001410,exon=10
chr19	42848587	42848742	gene=MEGF8,tran=NM_001410,exon=11
chr19	42848816	42848990	gene=MEGF8,tran=NM_001410,exon=12
chr19	42853645	42853856	gene=MEGF8,tran=NM_001410,exon=13
chr19	42854294	42854541	gene=MEGF8,tran=NM_001410,exon=14
chr19	42855362	42855491	gene=MEGF8,tran=NM_001410,exon=15
chr19	42855575	42855717	gene=MEGF8,tran=NM_001410,exon=16
chr19	42855794	42855918	gene=MEGF8,tran=NM_001410,exon=17
chr19	42856354	42856613	gene=MEGF8,tran=NM_001410,exon=18
chr19	42857074	42857284	gene=MEGF8,tran=NM_001410,exon=19
chr19	42857611	42857832	gene=MEGF8,tran=NM_001410,exon=20
chr19	42857921	42858181	gene=MEGF8,tran=NM_001410,exon=21
chr19	42858734	42858877	gene=MEGF8,tran=NM_001410,exon=22
chr19	42859904	42860162	gene=MEGF8,tran=NM_001410,exon=23
chr19	42860229	42860350	gene=MEGF8,tran=NM_001410,exon=24
chr19	42860481	42860610	gene=MEGF8,tran=NM_001410,exon=25
chr19	42860920	42861138	gene=MEGF8,tran=NM_001410,exon=26
chr19	42861550	42861741	gene=MEGF8,tran=NM_001410,exon=27
chr19	42862290	42862464	gene=MEGF8,tran=NM_001410,exon=28
chr19	42862933	42863111	gene=MEGF8,tran=NM_001410,exon=29
chr19	42863244	42863399	gene=MEGF8,tran=NM_001410,exon=30
chr19	42864921	42865163	gene=MEGF8,tran=NM_001410,exon=31
chr19	42866236	42866370	gene=MEGF8,tran=NM_001410,exon=32
chr19	42866530	42866754	gene=MEGF8,tran=NM_001410,exon=33
chr19	42867194	42867419	gene=MEGF8,tran=NM_001410,exon=34
chr19	42872601	42872819	gene=MEGF8,tran=NM_001410,exon=35
chr19	42872989	42873159	gene=MEGF8,tran=NM_001410,exon=36
chr19	42873677	42873880	gene=MEGF8,tran=NM_001410,exon=37
chr19	42874335	42874516	gene=MEGF8,tran=NM_001410,exon=38
chr19	42874847	42874988	gene=MEGF8,tran=NM_001410,exon=39
chr19	42875496	42875639	gene=MEGF8,tran=NM_001410,exon=40
chr19	42879653	42880932	gene=MEGF8,tran=NM_001410,exon=41
chr3	69985867	69985911	gene=MITF,tran=NM_000248,exon=1
chr3	69986967	69987205	gene=MITF,tran=NM_000248,exon=2
chr3	69988243	69988337	gene=MITF,tran=NM_000248,exon=3
chr3	69990381	69990487	gene=MITF,tran=NM_000248,exon=4
chr3	69998196	69998324	gene=MITF,tran=NM_000248,exon=5
chr3	70000957	70001042	gene=MITF,tran=NM_000248,exon=6
chr3	70005600	70005686	gene=MITF,tran=NM_000248,exon=7
chr3	70008418	70008576	gene=MITF,tran=NM_000248,exon=8
chr3	70013992	70014404	gene=MITF,tran=NM_000248,exon=9
chr5	174151656	174152046	gene=MSX2,tran=NM_002449,exon=1
chr5	174156156	174156591	gene=MSX2,tran=NM_002449,exon=2
chr17	54671578	54672288	gene=NOG,tran=NM_005450,exon=1
chr17	79818197	79818352	gene=P4HB,tran=NM_000918,exon=1
chr17	79817051	79817268	gene=P4HB,tran=NM_000918,exon=2
chr17	79813323	79813467	gene=P4HB,tran=NM_000918,exon=3
chr17	79813012	79813160	gene=P4HB,tran=NM_000918,exon=4
chr17	79805113	79805228	gene=P4HB,tran=NM_000918,exon=5
chr17	79804817	79804953	gene=P4HB,tran=NM_000918,exon=6
chr17	79804299	79804510	gene=P4HB,tran=NM_000918,exon=7
chr17	79803741	79803872	gene=P4HB,tran=NM_000918,exon=8
chr17	79803431	79803623	gene=P4HB,tran=NM_000918,exon=9
chr17	79803014	79803111	gene=P4HB,tran=NM_000918,exon=10
chr17	79801881	79801973	gene=P4HB,tran=NM_000918,exon=11
chr2	223163244	223163339	gene=PAX3,tran=NM_181457,exon=1
chr2	223161691	223161937	gene=PAX3,tran=NM_181457,exon=2
chr2	223160241	223160381	gene=PAX3,tran=NM_181457,exon=3
chr2	223158880	223159025	gene=PAX3,tran=NM_181457,exon=4
chr2	223096791	223097007	gene=PAX3,tran=NM_181457,exon=5
chr2	223085935	223086111	gene=PAX3,tran=NM_181457,exon=6
chr2	223084853	223085078	gene=PAX3,tran=NM_181457,exon=7
chr2	223066636	223066914	gene=PAX3,tran=NM_181457,exon=8
chr6	43484841	43484921	gene=POLR1C,tran=NM_203290,exon=1
chr6	43485038	43485120	gene=POLR1C,tran=NM_203290,exon=2
chr6	43487065	43487183	gene=POLR1C,tran=NM_203290,exon=3
chr6	43487438	43487581	gene=POLR1C,tran=NM_203290,exon=4
chr6	43487798	43487928	gene=POLR1C,tran=NM_203290,exon=5
chr6	43488007	43488170	gene=POLR1C,tran=NM_203290,exon=6
chr6	43488357	43488517	gene=POLR1C,tran=NM_203290,exon=7
chr6	43488664	43488791	gene=POLR1C,tran=NM_203290,exon=8
chr6	43488914	43489043	gene=POLR1C,tran=NM_203290,exon=9
chr13	28196114	28196151	gene=POLR1D,tran=NM_015972,exon=1
chr13	28197006	28197392	gene=POLR1D,tran=NM_015972,exon=2
chr7	75583304	75583503	gene=POR,tran=NM_000941,exon=2
chr7	75601725	75601784	gene=POR,tran=NM_000941,exon=3
chr7	75608763	75608902	gene=POR,tran=NM_000941,exon=4
chr7	75609651	75609811	gene=POR,tran=NM_000941,exon=5
chr7	75610360	75610495	gene=POR,tran=NM_000941,exon=6
chr7	75610829	75610929	gene=POR,tran=NM_000941,exon=7
chr7	75611536	75611645	gene=POR,tran=NM_000941,exon=8
chr7	75612832	75612959	gene=POR,tran=NM_000941,exon=9
chr7	75613050	75613179	gene=POR,tran=NM_000941,exon=10
chr7	75614089	75614281	gene=POR,tran=NM_000941,exon=11
chr7	75614370	75614530	gene=POR,tran=NM_000941,exon=12
chr7	75614891	75615172	gene=POR,tran=NM_000941,exon=13
chr7	75615235	75615391	gene=POR,tran=NM_000941,exon=14
chr7	75615471	75615564	gene=POR,tran=NM_000941,exon=15
chr7	75615649	75615804	gene=POR,tran=NM_000941,exon=16
chr6	57075018	57075183	gene=RAB23,tran=NM_183227,exon=2
chr6	57072420	57072516	gene=RAB23,tran=NM_183227,exon=3
chr6	57061242	57061409	gene=RAB23,tran=NM_183227,exon=4
chr6	57059562	57059655	gene=RAB23,tran=NM_183227,exon=5
chr6	57058634	57058737	gene=RAB23,tran=NM_183227,exon=6
chr6	57055252	57055403	gene=RAB23,tran=NM_183227,exon=7
chr8	145743079	145743173	gene=RECQL4,tran=NM_004260,exon=1
chr8	145742980	145743024	gene=RECQL4,tran=NM_004260,exon=2
chr8	145742792	145742897	gene=RECQL4,tran=NM_004260,exon=3
chr8	145742428	145742579	gene=RECQL4,tran=NM_004260,exon=4
chr8	145741366	145742153	gene=RECQL4,tran=NM_004260,exon=5
chr8	145741142	145741279	gene=RECQL4,tran=NM_004260,exon=6
chr8	145740704	145740846	gene=RECQL4,tran=NM_004260,exon=7
chr8	145740528	145740631	gene=RECQL4,tran=NM_004260,exon=8
chr8	145740314	145740461	gene=RECQL4,tran=NM_004260,exon=9
chr8	145739820	145739914	gene=RECQL4,tran=NM_004260,exon=10
chr8	145739567	145739751	gene=RECQL4,tran=NM_004260,exon=11
chr8	145739306	145739496	gene=RECQL4,tran=NM_004260,exon=12
chr8	145738949	145739101	gene=RECQL4,tran=NM_004260,exon=13
chr8	145738763	145738869	gene=RECQL4,tran=NM_004260,exon=14
chr8	145738595	145738772	gene=RECQL4,tran=NM_004260,exon=15
chr8	145738224	145738526	gene=RECQL4,tran=NM_004260,exon=16
chr8	145738019	145738159	gene=RECQL4,tran=NM_004260,exon=17
chr8	145737769	145737949	gene=RECQL4,tran=NM_004260,exon=18
chr8	145737521	145737712	gene=RECQL4,tran=NM_004260,exon=19
chr8	145737288	145737455	gene=RECQL4,tran=NM_004260,exon=20
chr8	145737058	145737177	gene=RECQL4,tran=NM_004260,exon=21
chr8	145736807	145736943	gene=RECQL4,tran=NM_004260,exon=22
chr16	57238564	57238925	gene=RSPRY1,tran=NM_133368,exon=2
chr16	57241964	57242027	gene=RSPRY1,tran=NM_133368,exon=3
chr16	57242981	57243104	gene=RSPRY1,tran=NM_133368,exon=4
chr16	57246878	57247015	gene=RSPRY1,tran=NM_133368,exon=5
chr16	57247794	57247863	gene=RSPRY1,tran=NM_133368,exon=6
chr16	57250013	57250090	gene=RSPRY1,tran=NM_133368,exon=7
chr16	57250810	57250952	gene=RSPRY1,tran=NM_133368,exon=8
chr16	57254638	57254764	gene=RSPRY1,tran=NM_133368,exon=9
chr16	57255178	57255332	gene=RSPRY1,tran=NM_133368,exon=10
chr16	57261248	57261370	gene=RSPRY1,tran=NM_133368,exon=11
chr16	57264617	57264730	gene=RSPRY1,tran=NM_133368,exon=12
chr16	57265073	57265236	gene=RSPRY1,tran=NM_133368,exon=13
chr16	57269030	57269145	gene=RSPRY1,tran=NM_133368,exon=14
chr16	57272785	57272892	gene=RSPRY1,tran=NM_133368,exon=15
chr6	45296457	45296526	gene=RUNX2,tran=NM_001024630,exon=2
chr6	45390324	45390699	gene=RUNX2,tran=NM_001024630,exon=3
chr6	45399594	45399761	gene=RUNX2,tran=NM_001024630,exon=4
chr6	45405678	45405793	gene=RUNX2,tran=NM_001024630,exon=5
chr6	45459672	45459856	gene=RUNX2,tran=NM_001024630,exon=6
chr6	45479977	45480149	gene=RUNX2,tran=NM_001024630,exon=7
chr6	45512948	45513024	gene=RUNX2,tran=NM_001024630,exon=8
chr6	45514558	45515047	gene=RUNX2,tran=NM_001024630,exon=9
chr1	149899612	149899656	gene=SF3B4,tran=NM_005850,exon=1
chr1	149899052	149899191	gene=SF3B4,tran=NM_005850,exon=2
chr1	149898262	149898815	gene=SF3B4,tran=NM_005850,exon=3
chr1	149897722	149897939	gene=SF3B4,tran=NM_005850,exon=4
chr1	149895727	149895911	gene=SF3B4,tran=NM_005850,exon=5
chr1	149895427	149895626	gene=SF3B4,tran=NM_005850,exon=6
chr2	45235684	45236254	gene=SIX2,tran=NM_016932,exon=1
chr2	45233302	45233629	gene=SIX2,tran=NM_016932,exon=2
chr1	2160199	2161179	gene=SKI,tran=NM_003036,exon=1
chr1	2234411	2234547	gene=SKI,tran=NM_003036,exon=2
chr1	2234718	2234844	gene=SKI,tran=NM_003036,exon=3
chr1	2235273	2235546	gene=SKI,tran=NM_003036,exon=4
chr1	2235726	2236029	gene=SKI,tran=NM_003036,exon=5
chr1	2237453	2237694	gene=SKI,tran=NM_003036,exon=6
chr1	2238010	2238209	gene=SKI,tran=NM_003036,exon=7
chr15	66995590	66996418	gene=SMAD6,tran=NM_005585,exon=1
chr15	67004000	67004067	gene=SMAD6,tran=NM_005585,exon=2
chr15	67008753	67008841	gene=SMAD6,tran=NM_005585,exon=3
chr15	67073329	67073878	gene=SMAD6,tran=NM_005585,exon=4
chr7	98741343	98741408	gene=SMURF1,tran=NM_001199847,exon=1
chr7	98659416	98659465	gene=SMURF1,tran=NM_001199847,exon=2
chr7	98658216	98658335	gene=SMURF1,tran=NM_001199847,exon=3
chr7	98655035	98655179	gene=SMURF1,tran=NM_001199847,exon=4
chr7	98654822	98654898	gene=SMURF1,tran=NM_001199847,exon=5
chr7	98652407	98652493	gene=SMURF1,tran=NM_001199847,exon=6
chr7	98649822	98650074	gene=SMURF1,tran=NM_001199847,exon=7
chr7	98648974	98649069	gene=SMURF1,tran=NM_001199847,exon=8
chr7	98647180	98647337	gene=SMURF1,tran=NM_001199847,exon=9
chr7	98645301	98645510	gene=SMURF1,tran=NM_001199847,exon=10
chr7	98643315	98643429	gene=SMURF1,tran=NM_001199847,exon=11
chr7	98639735	98639860	gene=SMURF1,tran=NM_001199847,exon=12
chr7	98637995	98638184	gene=SMURF1,tran=NM_001199847,exon=13
chr7	98636005	98636153	gene=SMURF1,tran=NM_001199847,exon=14
chr7	98634684	98634815	gene=SMURF1,tran=NM_001199847,exon=15
chr7	98633132	98633344	gene=SMURF1,tran=NM_001199847,exon=16
chr7	98630654	98630740	gene=SMURF1,tran=NM_001199847,exon=17
chr7	98628200	98628311	gene=SMURF1,tran=NM_001199847,exon=18
chr22	38379358	38379796	gene=SOX10,tran=NM_006941,exon=2
chr22	38373868	38374147	gene=SOX10,tran=NM_006941,exon=3
chr22	38369495	38370210	gene=SOX10,tran=NM_006941,exon=4
chr4	124322740	124323711	gene=SPRY1,tran=NM_001258038,exon=3
chr5	141699303	141699335	gene=SPRY4,tran=NM_030964,exon=2
chr5	141693767	141694725	gene=SPRY4,tran=NM_030964,exon=3
chr15	57212105	57212191	gene=TCF12,tran=NM_207036,exon=2
chr15	57213218	57213301	gene=TCF12,tran=NM_207036,exon=3
chr15	57355942	57356026	gene=TCF12,tran=NM_207036,exon=4
chr15	57383981	57384094	gene=TCF12,tran=NM_207036,exon=5
chr15	57458594	57458669	gene=TCF12,tran=NM_207036,exon=6
chr15	57484350	57484496	gene=TCF12,tran=NM_207036,exon=7
chr15	57489965	57490028	gene=TCF12,tran=NM_207036,exon=8
chr15	57523344	57523460	gene=TCF12,tran=NM_207036,exon=9
chr15	57524483	57524633	gene=TCF12,tran=NM_207036,exon=10
chr15	57524904	57525059	gene=TCF12,tran=NM_207036,exon=11
chr15	57526235	57526310	gene=TCF12,tran=NM_207036,exon=12
chr15	57535664	57535753	gene=TCF12,tran=NM_207036,exon=13
chr15	57543542	57543626	gene=TCF12,tran=NM_207036,exon=14
chr15	57544613	57544695	gene=TCF12,tran=NM_207036,exon=15
chr15	57545454	57545671	gene=TCF12,tran=NM_207036,exon=16
chr15	57554286	57554411	gene=TCF12,tran=NM_207036,exon=17
chr15	57555304	57555477	gene=TCF12,tran=NM_207036,exon=18
chr15	57565222	57565465	gene=TCF12,tran=NM_207036,exon=19
chr15	57574637	57574790	gene=TCF12,tran=NM_207036,exon=20
chr5	149737303	149737422	gene=TCOF1,tran=NM_001135243,exon=1
chr5	149740713	149740779	gene=TCOF1,tran=NM_001135243,exon=2
chr5	149743670	149743820	gene=TCOF1,tran=NM_001135243,exon=3
chr5	149747401	149747485	gene=TCOF1,tran=NM_001135243,exon=4
chr5	149748273	149748470	gene=TCOF1,tran=NM_001135243,exon=5
chr5	149749086	149749170	gene=TCOF1,tran=NM_001135243,exon=6
chr5	149751563	149751804	gene=TCOF1,tran=NM_001135243,exon=7
chr5	149753731	149753954	gene=TCOF1,tran=NM_001135243,exon=8
chr5	149754174	149754379	gene=TCOF1,tran=NM_001135243,exon=9
chr5	149754511	149754731	gene=TCOF1,tran=NM_001135243,exon=10
chr5	149754896	149755122	gene=TCOF1,tran=NM_001135243,exon=11
chr5	149755278	149755477	gene=TCOF1,tran=NM_001135243,exon=12
chr5	149755639	149755898	gene=TCOF1,tran=NM_001135243,exon=13
chr5	149755980	149756188	gene=TCOF1,tran=NM_001135243,exon=14
chr5	149758462	149758610	gene=TCOF1,tran=NM_001135243,exon=15
chr5	149758786	149758976	gene=TCOF1,tran=NM_001135243,exon=16
chr5	149759089	149759300	gene=TCOF1,tran=NM_001135243,exon=17
chr5	149767459	149767656	gene=TCOF1,tran=NM_001135243,exon=18
chr5	149769444	149769591	gene=TCOF1,tran=NM_001135243,exon=19
chr5	149771101	149771225	gene=TCOF1,tran=NM_001135243,exon=20
chr5	149771514	149771744	gene=TCOF1,tran=NM_001135243,exon=21
chr5	149772265	149772358	gene=TCOF1,tran=NM_001135243,exon=22
chr5	149772929	149773120	gene=TCOF1,tran=NM_001135243,exon=23
chr5	149775839	149776410	gene=TCOF1,tran=NM_001135243,exon=24
chr5	149777911	149778019	gene=TCOF1,tran=NM_001135243,exon=25
chr5	149778579	149778616	gene=TCOF1,tran=NM_001135243,exon=26
chr9	101867481	101867589	gene=TGFBR1,tran=NM_004612,exon=1
chr9	101891131	101891387	gene=TGFBR1,tran=NM_004612,exon=2
chr9	101894785	101895026	gene=TGFBR1,tran=NM_004612,exon=3
chr9	101900135	101900376	gene=TGFBR1,tran=NM_004612,exon=4
chr9	101904812	101904990	gene=TGFBR1,tran=NM_004612,exon=5
chr9	101907008	101907175	gene=TGFBR1,tran=NM_004612,exon=6
chr9	101908761	101908896	gene=TGFBR1,tran=NM_004612,exon=7
chr9	101909930	101910071	gene=TGFBR1,tran=NM_004612,exon=8
chr9	101911456	101911592	gene=TGFBR1,tran=NM_004612,exon=9
chr3	30648369	30648474	gene=TGFBR2,tran=NM_003242,exon=1
chr3	30686233	30686412	gene=TGFBR2,tran=NM_003242,exon=2
chr3	30691756	30691957	gene=TGFBR2,tran=NM_003242,exon=3
chr3	30713124	30713934	gene=TGFBR2,tran=NM_003242,exon=4
chr3	30715591	30715743	gene=TGFBR2,tran=NM_003242,exon=5
chr3	30729870	30730008	gene=TGFBR2,tran=NM_003242,exon=6
chr3	30732906	30733096	gene=TGFBR2,tran=NM_003242,exon=7
chr7	19156329	19156949	gene=TWIST1,tran=NM_000474,exon=1
chr4	39184171	39184188	gene=WDR19,tran=NM_025132,exon=1
chr4	39187340	39187442	gene=WDR19,tran=NM_025132,exon=2
chr4	39188153	39188229	gene=WDR19,tran=NM_025132,exon=3
chr4	39191270	39191406	gene=WDR19,tran=NM_025132,exon=4
chr4	39196158	39196284	gene=WDR19,tran=NM_025132,exon=5
chr4	39201092	39201218	gene=WDR19,tran=NM_025132,exon=6
chr4	39205256	39205347	gene=WDR19,tran=NM_025132,exon=7
chr4	39206768	39206891	gene=WDR19,tran=NM_025132,exon=8
chr4	39207177	39207361	gene=WDR19,tran=NM_025132,exon=9
chr4	39216215	39216296	gene=WDR19,tran=NM_025132,exon=10
chr4	39217455	39217638	gene=WDR19,tran=NM_025132,exon=11
chr4	39217710	39217835	gene=WDR19,tran=NM_025132,exon=12
chr4	39218748	39218865	gene=WDR19,tran=NM_025132,exon=13
chr4	39219597	39219730	gene=WDR19,tran=NM_025132,exon=14
chr4	39226498	39226658	gene=WDR19,tran=NM_025132,exon=15
chr4	39229824	39229982	gene=WDR19,tran=NM_025132,exon=16
chr4	39230100	39230315	gene=WDR19,tran=NM_025132,exon=17
chr4	39233411	39233581	gene=WDR19,tran=NM_025132,exon=18
chr4	39233776	39233897	gene=WDR19,tran=NM_025132,exon=19
chr4	39236380	39236500	gene=WDR19,tran=NM_025132,exon=20
chr4	39241891	39241959	gene=WDR19,tran=NM_025132,exon=21
chr4	39245862	39246013	gene=WDR19,tran=NM_025132,exon=22
chr4	39246084	39246177	gene=WDR19,tran=NM_025132,exon=23
chr4	39246983	39247077	gene=WDR19,tran=NM_025132,exon=24
chr4	39254760	39254917	gene=WDR19,tran=NM_025132,exon=25
chr4	39255520	39255655	gene=WDR19,tran=NM_025132,exon=26
chr4	39257462	39257585	gene=WDR19,tran=NM_025132,exon=27
chr4	39259100	39259179	gene=WDR19,tran=NM_025132,exon=28
chr4	39267677	39267765	gene=WDR19,tran=NM_025132,exon=29
chr4	39269609	39269716	gene=WDR19,tran=NM_025132,exon=30
chr4	39271590	39271725	gene=WDR19,tran=NM_025132,exon=31
chr4	39274594	39274686	gene=WDR19,tran=NM_025132,exon=32
chr4	39276422	39276583	gene=WDR19,tran=NM_025132,exon=33
chr4	39278634	39278768	gene=WDR19,tran=NM_025132,exon=34
chr4	39279745	39279832	gene=WDR19,tran=NM_025132,exon=35
chr4	39280153	39280275	gene=WDR19,tran=NM_025132,exon=36
chr2	20189747	20189781	gene=WDR35,tran=NM_001006657,exon=1
chr2	20188920	20189048	gene=WDR35,tran=NM_001006657,exon=2
chr2	20182218	20182300	gene=WDR35,tran=NM_001006657,exon=3
chr2	20180446	20180549	gene=WDR35,tran=NM_001006657,exon=4
chr2	20178506	20178645	gene=WDR35,tran=NM_001006657,exon=5
chr2	20175285	20175429	gene=WDR35,tran=NM_001006657,exon=6
chr2	20174223	20174399	gene=WDR35,tran=NM_001006657,exon=7
chr2	20173318	20173474	gene=WDR35,tran=NM_001006657,exon=8
chr2	20169235	20169371	gene=WDR35,tran=NM_001006657,exon=9
chr2	20166479	20166675	gene=WDR35,tran=NM_001006657,exon=10
chr2	20162050	20162093	gene=WDR35,tran=NM_001006657,exon=11
chr2	20160309	20160380	gene=WDR35,tran=NM_001006657,exon=12
chr2	20153589	20153744	gene=WDR35,tran=NM_001006657,exon=13
chr2	20151170	20151250	gene=WDR35,tran=NM_001006657,exon=14
chr2	20147919	20147983	gene=WDR35,tran=NM_001006657,exon=15
chr2	20146216	20146336	gene=WDR35,tran=NM_001006657,exon=16
chr2	20145541	20145762	gene=WDR35,tran=NM_001006657,exon=17
chr2	20141514	20141605	gene=WDR35,tran=NM_001006657,exon=18
chr2	20138020	20138167	gene=WDR35,tran=NM_001006657,exon=19
chr2	20137498	20137712	gene=WDR35,tran=NM_001006657,exon=20
chr2	20135974	20136131	gene=WDR35,tran=NM_001006657,exon=21
chr2	20135226	20135369	gene=WDR35,tran=NM_001006657,exon=22
chr2	20133156	20133277	gene=WDR35,tran=NM_001006657,exon=23
chr2	20132038	20132213	gene=WDR35,tran=NM_001006657,exon=24
chr2	20131024	20131175	gene=WDR35,tran=NM_001006657,exon=25
chr2	20130151	20130318	gene=WDR35,tran=NM_001006657,exon=26
chr2	20113792	20114043	gene=WDR35,tran=NM_001006657,exon=27
chr2	20113312	20113474	gene=WDR35,tran=NM_001006657,exon=28
chr3	147127893	147128886	gene=ZIC1,tran=NM_003412,exon=1
chr3	147130299	147130473	gene=ZIC1,tran=NM_003412,exon=2
chr3	147131135	147131343	gene=ZIC1,tran=NM_003412,exon=3
chr18	29171859	29171939	gene=TTR,tran=NM_000371,exon=1
chr18	29172853	29172994	gene=TTR,tran=NM_000371,exon=2
chr18	29175077	29175223	gene=TTR,tran=NM_000371,exon=3
chr18	29178525	29178643	gene=TTR,tran=NM_000371,exon=4
